# Supplementary material for: Stoichiometry of carbon, nitrogen and phosphorus is closely linked to trophic modes in orchids
Source: BMC Plant Biol. 2023 Sep 12;23:422. doi: 10.1186/s12870-023-04436-z (PMC10496321; doi:10.1186/s12870-023-04436-z)
Supplement: Supplementary file 1 — Supplementary Material 1 [file 12870_2023_4436_MOESM1_ESM.xlsx]

## Sheet: table S1
Table S1A The details on populations analysed for P concentratiion.
	site	code	set	country	Lattitude	Longidude	sampling date	plant species identification	N of AT samples (species)	N of MX samples (species)	N of MH samples (species)	total N of samples
1	Cascade aux Ecrevisses	AN24	#1	Guadelupe	16.1789	-61.6808	2009	Rousteau Alain	12 (4)	0	12 (4)	24
2	Sofaia	AN25	#1	Guadelupe	16.2833	-61.7166	2009	Rousteau Alain	8 (3)	0	9 (4)	17
3	Obihiro	AN4	#1	Japan	42.8897	143.1512	2012	Matsuda Yosuke	25 (5)	12 (4)	0	37
4	Tresopolis	AN20	#1	Brazil	-22.4625	-42.9917	2018	Melissa F. Bocayuva	9 (3)	0	3 (1)	12
5	Sierra de Brigadero	AN19	#1	Brasil	-20.7208	-42.4835	2017	Melissa F. Bocayuva	9 (3)	0	3 (1)	12
6	Siniq	AN3	#1	France	44.9222	2.7424	2015	Selosse Mac-Andre	6 (2)	0	3 (1)	9
7	Pagny Blanche	AN14	#1	France	48.5338	5.7603	2004	Selosse Mac-Andre	5 (2)	3 (1)	6 (2)	14
8	Montpellier	AN7	#1	France	43.7011	3.7730	2004	Selosse Mac-Andre	9 (3)	6 (2)	0	15
9	Mare Longue-sita A	AN10/RA	#1	La Reunion	-21.3581	55.7696	2019/2020	Martos Florent	16(4)	0	3 (1)	19
10	Mare Longue-site B	AN9/RB	#1	La Reunion	-21.3666	55.7333	2019/2020	Martos Florent	38(10)	0	3 (1)	41
11	Buno-Gironville	BG	#2	France	48.3698	2.3906	2019	Selosse Mac-Andre	28 (7)	16 (4)	0	44
12	Boigneville	BE	#2	France	48.3405	2.3628	2019	Selosse Mac-Andre	39 (9)	13 (2)	4 (1)	56
13	Lac Fourchu - Lac Noir	LF	#2	France	45.0531	5.9312	2019	Selosse Mac-Andre	52 (12)	0	0	52
14	Kalina lisinec	KL	#2	Poland	50.3627	20.1594	2017	Minasiewicz Julita	69 (17)	8 (2)	0	77
15	Wejherowo	WO	#2	Poland	54.6221	18.2177	2017	Minasiewicz Julita	15 (4)	0	8 (2)	23
16	Michałówka	MA	#2	Poland	50.3223	19.7060	2017	Minasiewicz Julita	24 (6)	4 (1)	4 (1)	32
17	Klonów	KW	#2	Poland	50.3489	20.1838	2017	Minasiewicz Julita	28 (7)	4 (1)	4 (1)	36
18	Porážky	PO	#2	Czech Rep.	48.8872	17.6233	2020	Figura Tomáš	47 (13)	0	0	47
19	Myjava-Padelky	PA	#2	Slovakia	48.7329	17.5464	2020	Figura Tomáš	38 (9)	0	0	38
20	Slovenský raj	SR	#2	Slovakia	48.9312	20.3311	2020	Figura Tomáš	39 (10)	4 (1)	0	43
21	Zahrady pod Hájem	ZH	#2	Czech Rep.	48.8845	17.5305	2020	Figura Tomáš	55 (14)	0	0	55
22	Jablonka-Kvietkové	KE	#2	Slovakia	48.7201	17.6113	2020	Figura Tomáš	31 (8)	9 (3)	0	40
23	Horná Pustá Ves	PV	#2	Slovakia	48.6411	17.6141	2020	Figura Tomáš	30 (8)	22 (6)	7 (2)	59
								TOTAL	632	101	69	802
Table S1B. The details of the sample set #3 used for C : N : P stoichiometry. Each sample were an equal mix of the two from same species and same localisation from the set #2.
	site	code	N of AT reference samples REF (species)	N of AT orchid samples (species)	N of MX orchid samples (species)	N of MH orchid samples (species)	total N of samples
1	Buno-Gironville	BG	2 (2)	4 (2)	8 (4)	0	14
2	Boigneville	BE	2 (2)	2 (1)	4 (2)	2 (1)	10
3	Lac Fourchu - Lac Noir	LF	2 (2)	10 (5)	0	0	12
4	Kalina lisinec	KL	2 (2)	10 (5)	4 (2)	0	16
5	Wejherowo	WO	2 (2)	0	0	2 (1)	4
6	Michałówka	MA	2 (2)	2 (1)	2 (1)	2 (1)	8
7	Klonów	KW	2 (2)	4 (2)	2 (1)	2 (1)	8
8	Porážky	PO	2 (2)	13 (7)	0	0	15
9	Myjava-Padelky	PA	2 (2)	4 (4)	0	0	8
10	Slovenský Raj	SR	2 (2)	9 (5)	2 (1)	0	13
11	Zahrady pod Hájem	ZH	2 (2)	7 (4)	0	0	16
12	Jablonka-Kvietkové	KE	1 (1)	3 (2)	0	0	14
13	Horná Pustá Ves	PV	3 (3)	6 (3)	6 (3)	2 (1)	26
		TOTAL	26	74	28	10	138

## Sheet: table S2
Table 2. Voucher numbers and provenience of samples. Vouchers has been deposited in the Herbarium of University of Gdańsk, Gdańsk, Poland (Herbarium Universitetas Gedanensis - UGDA).
code	location	species	herbarium code
KL9	Kalina Lisiniec	Cephalanthera damasonium	UGDA.0053162a
KL57	Kalina Lisiniec	Cephalanthera damasonium	UGDA.0053162b
KL58	Kalina Lisiniec	Cephalanthera damasonium	UGDA.0053162c
KL59	Kalina Lisiniec	Cephalanthera damasonium	UGDA.0053162d
KL18	Kalina Lisiniec	Cirsium pannonicum	UGDA.0053163a
KL36	Kalina Lisiniec	Cirsium pannonicum	UGDA.0053163b
KL63	Kalina Lisiniec	Cirsium pannonicum	UGDA.0053163c
KL64	Kalina Lisiniec	Cirsium pannonicum	UGDA.0053163d
KL17	Kalina Lisiniec	Cirsium pannonicum	UGDA.0053163e
KL37	Kalina Lisiniec	Cornus sanguinea	UGDA.0053164a
KL38	Kalina Lisiniec	Cornus sanguinea	UGDA.0053164b
KL65	Kalina Lisiniec	Cornus sanguinea	UGDA.0053164c
KL16	Kalina Lisiniec	Cruciata glabra	UGDA.0053165a
KL39	Kalina Lisiniec	Cruciata glabra	UGDA.0053165b
KL40	Kalina Lisiniec	Cruciata glabra	UGDA.0053165c
KL66	Kalina Lisiniec	Cruciata glabra	UGDA.0053165d
KL10	Kalina Lisiniec	Cypripedium calceolus	UGDA.0053166a
KL55	Kalina Lisiniec	Cypripedium calceolus	UGDA.0053166b
KL56	Kalina Lisiniec	Cypripedium calceolus	UGDA.0053166c
KL67	Kalina Lisiniec	Cypripedium calceolus	UGDA.0053166d
KL2_1	Kalina Lisiniec	Epipactis helleborine	UGDA.0053167a
KL2_2	Kalina Lisiniec	Epipactis helleborine	UGDA.0053167b
KL2_3	Kalina Lisiniec	Epipactis helleborine	UGDA.0053167c
KL2_4	Kalina Lisiniec	Epipactis helleborine	UGDA.0053167d
KL15	Kalina Lisiniec	Geranium sanguineum	UGDA.0053168a
KL41	Kalina Lisiniec	Geranium sanguineum	UGDA.0053168b
KL42	Kalina Lisiniec	Geranium sanguineum	UGDA.0053168c
KL43	Kalina Lisiniec	Geranium sanguineum	UGDA.0053168d
KL2_5	Kalina Lisiniec	Gymnadenia conopsea	UGDA.0053169a
KL2_6	Kalina Lisiniec	Gymnadenia conopsea	UGDA.0053169b
KL2_7	Kalina Lisiniec	Gymnadenia conopsea	UGDA.0053169c
KL2_8	Kalina Lisiniec	Gymnadenia conopsea	UGDA.0053169d
KL3	Kalina Lisiniec	Inula salicina	UGDA.0053170a
KL22	Kalina Lisiniec	Inula salicina	UGDA.0053170b
KL24	Kalina Lisiniec	Inula salicina	UGDA.0053170c
KL29	Kalina Lisiniec	Inula salicina	UGDA.0053170d
KL81	Kalina Lisiniec	Inula salicina	UGDA.0053170e
KL1	Kalina Lisiniec	Laserpitium latifolium	UGDA.0053171a
KL25	Kalina Lisiniec	Laserpitium latifolium	UGDA.0053171b
KL26	Kalina Lisiniec	Laserpitium latifolium	UGDA.0053171c
KL68	Kalina Lisiniec	Laserpitium latifolium	UGDA.0053171d
KL11	Kalina Lisiniec	Neottia ovata	UGDA.0053172a
KL51	Kalina Lisiniec	Neottia ovata	UGDA.0053172b
KL52	Kalina Lisiniec	Neottia ovata	UGDA.0053172c
KL69	Kalina Lisiniec	Neottia ovata	UGDA.0053172d
KL13	Kalina Lisiniec	Orchis militaris	UGDA.0053173a
KL46	Kalina Lisiniec	Orchis militaris	UGDA.0053173b
KL47	Kalina Lisiniec	Orchis militaris	UGDA.0053173c
KL71	Kalina Lisiniec	Orchis militaris	UGDA.0053173d
KL2	Kalina Lisiniec	Origanum vulgare	UGDA.0053174a
KL27	Kalina Lisiniec	Origanum vulgare	UGDA.0053174b
KL28	Kalina Lisiniec	Origanum vulgare	UGDA.0053174c
KL72	Kalina Lisiniec	Origanum vulgare	UGDA.0053174d
KL4	Kalina Lisiniec	Plantago media	UGDA.0053175a
KL20	Kalina Lisiniec	Plantago media	UGDA.0053175b
KL21	Kalina Lisiniec	Plantago media	UGDA.0053175c
KL23	Kalina Lisiniec	Plantago media	UGDA.0053175d
KL12	Kalina Lisiniec	Platanthera chlorantha	UGDA.0053176a
KL48	Kalina Lisiniec	Platanthera chlorantha	UGDA.0053176b
KL49	Kalina Lisiniec	Platanthera chlorantha	UGDA.0053176c
KL50	Kalina Lisiniec	Platanthera chlorantha	UGDA.0053176d
KL5	Kalina Lisiniec	Ranunculus acris	UGDA.0053177a
KL30	Kalina Lisiniec	Ranunculus acris	UGDA.0053177b
KL32	Kalina Lisiniec	Ranunculus acris	UGDA.0053177c
KL73	Kalina Lisiniec	Ranunculus acris	UGDA.0053177d
KL6	Kalina Lisiniec	Rosa canina	UGDA.0053178a
KL31	Kalina Lisiniec	Rosa canina	UGDA.0053178b
KL33	Kalina Lisiniec	Rosa canina	UGDA.0053178c
KL74	Kalina Lisiniec	Rosa canina	UGDA.0053178d
KL7	Kalina Lisiniec	Salvia pratensis	UGDA.0053179a
KL60	Kalina Lisiniec	Salvia pratensis	UGDA.0053179b
KL61	Kalina Lisiniec	Salvia pratensis	UGDA.0053179c
KL62	Kalina Lisiniec	Salvia pratensis	UGDA.0053179d
KL8	Kalina Lisiniec	Sanguisorba minor	UGDA.0053180a
KL54	Kalina Lisiniec	Sanguisorba minor	UGDA.0053180b
KL76	Kalina Lisiniec	Sanguisorba minor	UGDA.0053180c
KL77	Kalina Lisiniec	Sanguisorba minor	UGDA.0053180d
KW5	Klonów	Cephalanthera damasonium	UGDA.0053181a
KW6	Klonów	Cephalanthera damasonium	UGDA.0053181b
KW7	Klonów	Cephalanthera damasonium	UGDA.0053181c
KW8	Klonów	Cephalanthera damasonium	UGDA.0053181d
KW1	Klonów	Cypripedium calceolus	UGDA.0053182a
KW2	Klonów	Cypripedium calceolus	UGDA.0053182b
KW3	Klonów	Cypripedium calceolus	UGDA.0053182c
KW4	Klonów	Cypripedium calceolus	UGDA.0053182d
KW21	Klonów	Fagus silvatica	UGDA.0053183a
KW22	Klonów	Fagus silvatica	UGDA.0053183b
KW23	Klonów	Fagus silvatica	UGDA.0053183c
KW24	Klonów	Fagus silvatica	UGDA.0053183d
KW29	Klonów	Maianthemum bifolium	UGDA.0053184a
KW30	Klonów	Maianthemum bifolium	UGDA.0053184b
KW31	Klonów	Maianthemum bifolium	UGDA.0053184c
KW32	Klonów	Maianthemum bifolium	UGDA.0053184d
KW9	Klonów	Neottia nidus-avis	UGDA.0053185a
KW10	Klonów	Neottia nidus-avis	UGDA.0053185b
KW11	Klonów	Neottia nidus-avis	UGDA.0053185c
KW12	Klonów	Neottia nidus-avis	UGDA.0053185d
KW13	Klonów	Orchis militaris	UGDA.0053186a
KW14	Klonów	Orchis militaris	UGDA.0053186b
KW15	Klonów	Orchis militaris	UGDA.0053186c
KW16	Klonów	Orchis militaris	UGDA.0053186d
KW25	Klonów	Paris quadrifolia	UGDA.0053187a
KW26	Klonów	Paris quadrifolia	UGDA.0053187b
KW27	Klonów	Paris quadrifolia	UGDA.0053187c
KW28	Klonów	Paris quadrifolia	UGDA.0053187d
KW33	Klonów	Rubus sp.	UGDA.0053188a
KW34	Klonów	Rubus sp.	UGDA.0053188b
KW35	Klonów	Rubus sp.	UGDA.0053188c
KW36	Klonów	Rubus sp.	UGDA.0053188d
KW17	Klonów	Viola riviniana	UGDA.0053189a
KW18	Klonów	Viola riviniana	UGDA.0053189b
KW19	Klonów	Viola riviniana	UGDA.0053189c
KW20	Klonów	Viola riviniana	UGDA.0053189d
MA21	Michałówka	Cephalanthera damasonium	UGDA.0053206a
MA22	Michałówka	Cephalanthera damasonium	UGDA.0053206b
MA23	Michałówka	Cephalanthera damasonium	UGDA.0053206c
MA24	Michałówka	Cephalanthera damasonium	UGDA.0053206d
MA5	Michałówka	Dentaria bulbifera	UGDA.0053207a
MA6	Michałówka	Dentaria bulbifera	UGDA.0053207b
MA7	Michałówka	Dentaria bulbifera	UGDA.0053207c
MA8	Michałówka	Dentaria bulbifera	UGDA.0053207d
MA25	Michałówka	Hepatica nobilis	UGDA.0053208a
MA26	Michałówka	Hepatica nobilis	UGDA.0053208b
MA27	Michałówka	Hepatica nobilis	UGDA.0053208c
MA28	Michałówka	Hepatica nobilis	UGDA.0053208d
MA29	Michałówka	Maianthemum bifolium	UGDA.0053209a
MA30	Michałówka	Maianthemum bifolium	UGDA.0053209b
MA31	Michałówka	Maianthemum bifolium	UGDA.0053209c
MA32	Michałówka	Maianthemum bifolium	UGDA.0053209d
MA13	Michałówka	Neottia nidus-avis	UGDA.0053210a
MA14	Michałówka	Neottia nidus-avis	UGDA.0053210b
MA15	Michałówka	Neottia nidus-avis	UGDA.0053210c
MA16	Michałówka	Neottia nidus-avis	UGDA.0053210d
MA1	Michałówka	Platanthera chlorantha	UGDA.0053211a
MA2	Michałówka	Platanthera chlorantha	UGDA.0053211b
MA3	Michałówka	Platanthera chlorantha	UGDA.0053211c
MA4	Michałówka	Platanthera chlorantha	UGDA.0053211d
MA9	Michałówka	Pulmonaria mollis	UGDA.0053212a
MA10	Michałówka	Pulmonaria mollis	UGDA.0053212b
MA11	Michałówka	Pulmonaria mollis	UGDA.0053212c
MA12	Michałówka	Pulmonaria mollis	UGDA.0053212d
MA17	Michałówka	Sanicula europaea	UGDA.0053213a
MA18	Michałówka	Sanicula europaea	UGDA.0053213b
MA19	Michałówka	Sanicula europaea	UGDA.0053213c
MA20	Michałówka	Sanicula europaea	UGDA.0053213d
WO16	Wejherowo	Epipogium aphyllum	UGDA.0053263a
WO17	Wejherowo	Epipogium aphyllum	UGDA.0053263b
WO18	Wejherowo	Epipogium aphyllum	UGDA.0053263c
WO25	Wejherowo	Epipogium aphyllum	UGDA.0053263d
WO8	Wejherowo	Fragaria vesca	UGDA.0053264a
WO9	Wejherowo	Fragaria vesca	UGDA.0053264b
WO10	Wejherowo	Fragaria vesca	UGDA.0053264c
WO11	Wejherowo	Fragaria vesca	UGDA.0053264d
WO4	Wejherowo	Monotropa hypopitys	UGDA.0053265a
WO5	Wejherowo	Monotropa hypopitys	UGDA.0053265b
WO6	Wejherowo	Monotropa hypopitys	UGDA.0053265c
WO7	Wejherowo	Monotropa hypopitys	UGDA.0053265d
WO20	Wejherowo	Maianthemum bifolium	UGDA.0053266a
WO21	Wejherowo	Maianthemum bifolium	UGDA.0053266b
WO22	Wejherowo	Maianthemum bifolium	UGDA.0053266c
WO23	Wejherowo	Maianthemum bifolium	UGDA.0053266d
WO12	Wejherowo	Rubus sp.	UGDA.0053267a
WO13	Wejherowo	Rubus sp.	UGDA.0053267b
WO14	Wejherowo	Rubus sp.	UGDA.0053267c
WO15	Wejherowo	Rubus sp.	UGDA.0053267d
WO1	Wejherowo	Vaccinum myrtilus	UGDA.0053268a
WO2	Wejherowo	Vaccinum myrtilus	UGDA.0053268b
WO3	Wejherowo	Vaccinum myrtilus	UGDA.0053268c
UGDA- Herbarium Universitetas Gedanensis,

## Sheet: table S3
Table S3. List of species used in the study with their taxonomic affiliation, the dataset in which the species samples were used. Species were assigned to AT, MX or MH trophic modes based on literature data on 13C isotopic signature. Green plant species for which no stable isotope data were found in the literature were assumed to be AT.
species	family	set #1	set #2	set #3	trophy	Reference on trophy level
Abies sachalinensis	Pinaceae	v			AT
Acer pseudoplatanus	Sapindaceae		v	v	AT	Julou et al. 2005; Schiebold et al. 2017
Agrimonia eupatoria	Rosaceae		v		AT
Agrimonia pilosa	Rosaceae	v			AT
Ajuga genevesis	Lamiaceae		v	v	AT
Alchemilla alpina	Rosaceae		v		AT	Giesemann et al. 2021
Allium vicrorialis	Asparagaceae		v		AT
Anacamptis morio	Orchidaceae		v		AT	Ercole et al. 2015
Anacamptis pyramidalis	Orchidaceae		v		AT
Asplenium sp.	Aspleniaceae	v			AT
Apteria aphylla	Burmaniaceae	v			MH	Courty et al. 2011
Asplundia rigida	Cyclanthaceae	v			AT	Courty et al. 2011
Bistorta vivipara	Polygonaceae		v		AT
Campanula persicifolia	Campanullaceae		v		AT
Carlina acaulis	Asteraceae		v		AT
Cephalanthera damasonium	Orchidaceae	v	v	v	MX	Julou et al. 2005
Cephalanthera damasonium-albino	Orchidaceae		v	v	MH	Julou et al. 2005
Cephalanthera longifolia	Orchidaceae		v	v	MX	Abadie et al. 2006
Cephalanthera rubra	Orchidaceae		v	v	MX	Gebauer & Meyer 2003
Chassalia corrallioides	Rubiaceae	v			AT
Chimaphila japonica	Ericaceae	v			MX	Tedersoo et al. 2007
Cirsium oleraceum	Asteraceae		v	v	AT
Cirsium pannonicum	Asteraceae		v	v	AT
Clematis sp.	Ranunculaceae		v		AT	Julou et al. 2005
Clidemia hirta	Melastomataceae	v			AT	Hynson et al. 2016
Coeloglossum viride	Orchidaceae		v		AT	Schieboldt et al. 2017
Commelina sp.	Commelinaceae	v			AT
Convallaria majalis	Asparagaceae		v	v	AT	Abadie et al. 2006; Gonneau et al. 2014
Cortaderia selloana	Poaceae	v			AT
Cornus sanguinea	Cornaceae		v		AT	Julou et al. 2005
Cruciata glabra	Rubiaceae		v	v	AT
Cypripedium calceolus	Orchidaceae		v	v	AT	Preiss et al. 2010
Dacryodes excelsa	Burseraceae	v			AT	Courty et al. 2011
Dacryodes sp.	Burseraceae	v			AT
Dactylorhiza alpestris	Orchidaceae		v		AT
Dactylorhiza fuchsii	Orchidaceae		v	v	AT	Jacquemyn et al. 2017
Dactylorhiza majalis	Orchidaceae		v	v	AT	Schieboldt et al. 2017
Dactylorhiza sambucina	Orchidaceae		v	v	AT	Gebauer & Meyer 2003
Dentaria bulbifera	Brassicaceae		v		AT
Dioscorea communis	Dioscoreaceae		v		AT	Lallemand et al. 2018
Epipactis atrorubens	Orchidaceae		v	v	MX	Gebauer & Meyer 2003
Epipactis helleborine	Orchidaceae	v	v	v	MX	Gebauer & Meyer 2003; Abadie et al. 2004
Epipactis microphylla	Orchidaceae		v	v	MX	Schiebold et al. 2017
Epipactis muellerii	Orchidaceae		v	v	MX	Schiebold et al. 2017
Epipactis palustris	Orchidaceae		v	v	AT	Jacquemyn et al 2017
Epipogium aphyllum	Orchidaceae	v	v	v	MH	Liebel 2010
Eryngium sp.	Apiaceae	v			AT
Eupatorium cannabinum	Asteraceae		v		AT	Lallemand et al. 2018
Fagus silvatica	Fagaceae	v	v		AT	Gebauer & Meyer 2003; Schweiger et al. 2018
Filipendula ulmaria	Rosaceae		v		AT
Filipendula vulgaris	Rosaceae		v		AT	Abadie et al. 2006; Girlanda et al. 2011
Fragaria viridis	Rosaceae		v		AT
Fragaria vesca	Rosaceae		v	v	AT	Jacquemyn et al. 2021; Schiebold et al. 2017
Gaertnera vaginata	Rubiaceae	v			AT	Martos et al. 2009
Gastrodia similis	Orchidaceae	v			MH
Geranium sanguineum	Geraniaceae		v		AT	Gebauer and Meyer 2003 (for G. sylvaticum)
Geranium sylvaticum	Geraniaceae		v	v	AT	Gebauer and Meyer 2003
Gymnadenia conopsea	Orchidaceae		v		AT	Abadie et al. 2006; Schweiger et al. 2017
Gymnosiphon sphaerocarpus	Burmaniaceae	v			MH	Gomes et al.2020 (for G.breviflorus)
Hedera helix	Araliaceae		v		AT	Julou et al. 2005; Lallemand et al. 2018;
Helianthemum grandiflorum	Asteraceae		v		AT
Hepatica nobilis	Ranunculaceae		v		AT
Inula salicina	Asteraceae		v		AT
Labourdonnaisia calophylloides	Sapotaceae	v			AT
Laserpitium latifolium	Apiaceae		v		AT
Leontodon hispidus subsp. glabratus	Lamiaceae		v		AT	Schweiger et al. 2018; Schiebold et al. 2017
Limodorum abortivum	Orchidaceae	v		v	MX	Gebauer & Meyer 2003; Girlanda et al. 2006, Liebel et al. 2010)
Neottia ovata	Orchidaceae		v	v	AT	Lallemand et al. 2018, Abadie et al. 2006
Lysimachia nummularia	Primulaceae		v		AT	Giesemann et al. 2020
Maianthemum bifolium	Asparagaceae		v	v	AT	Liebel et al. 2015
Marcgravia sp.	Marcgraviaceae	v			AT
Meriania claussenii	Melastomataceae	v			AT
Miersiella umbellata	Burmaniaceae	v			MH	Leake 1994
Monotropa hypopitys	Ericaceae	v	v	v	MH	Lallemand et al. 2016, Tedersoo et al. 2006
Monotropa hypophagea	Ericaceae		v	v	MH
Neotia nidus-avis	Orchidaceae	v	v	v	MH	Jacquemyn et al. 2021, Gebauer & Meyer 2003
Neottinea ustulata	Orchidaceae		v	v	AT	Gebauer & Meyer 2003
Nigritella nigra	Orchidaceae		v	v	AT	Schiebold et al. 2017
Ophrys holubyana	Orchidaceae		v	v	AT
Ophrys insectifera	Orchidaceae		v		AT	Abadie et al. 2006
Orchis mascula subsp. signifera	Orchidaceae		v	v	AT	Abadie et al. 2006
Orchis militaris	Orchidaceae		v	v	AT	Schweiger et al. 2018
Orchis purpurea	Orchidaceae		v	v	AT	Girlanda et al. 2011
Origanum vulgare	Lamiaceae		v		AT	Giesemann et al. 2021
Orthilia secunda	Ericaceae	v			MX	Johansson et al. 2015
Panisetum purpureum	Poaceae	v			AT
Paris quadrifolia	Melanthiaceae		v		AT
Paullinia sp.	Sapindaceae	v			AT
Petasites hybridus	Asteraceae		v		AT
Phaius tetragonus	Orchidaceae	v			AT
Piper borbonense	Piperaceae	v			AT
Piperomia sp.	Piperaceae	v			AT
Pitosporum sp.	Pittosporaceae	v			AT
Plantago media	Plantaginaceae		v	v	AT	Gebauer & Meyer 2003
Platanthera chlorantha	Orchidaceae		v	v	AT	Jacquemyn et al. 2021; Bidartondo et al. 2004
Platanthera bifolia	Orchidaceae		v	v	AT	Jacquemyn et al. 2021
Platylepis occulta	Orchidaceae		v		AT
Pogoniopsis sp.	Orchidaceae	v			MH	Alves et al. 2021
Polygala comosa	Polygalaceae		v		AT	Gebauer & Meyer 2003 (P. vulgaris and P. chamaebuxus)
Polygala major	Polygalaceae		v		AT	Gebauer & Meyer 2003 (P. vulgaris and P. chamaebuxus)
Polygala vulgaris	Polygalaceae		v		AT	Gebauer and Meyer 2003
Polygonatum multiflorum	Liliaceae		v		AT	Julou et al. 2005; Giesemann et al. 2021
Primula veris	Primulaceae		v	v	AT
Prunella vularis	Lamiaceae	v			AT	Schiebold et al. 2017
Pseudorchis albida	Orchidaceae		v	v	AT	Schiebold et al. 2017
Pulmonaria mollis	Boraginaceae		v	v	AT
Pyrola asarifolia	Ericaceae	v			MX	Hashimoto et al. 2012
Pyrola chlorantha	Ericaceae	v			MX	Johansson et al. 2015
Quercus dentata	Fagaceae	v			AT
Ranunculus acris	Ranunculaceae		v		AT
Rhynchospora floribunda	Cyperaceae	v			AT
Rosa canina	Rosaceae		v		AT	Lallemand et al. 2018
Rubia peregrina	Rubiaceae		v		AT	Lallemand et al. 2018
Rubia tinctorum	Rubiaceae		v	v	AT	Jacquemyn et al. 2021
Rubus fruticosus	Rosaceae	v			AT
Rubus sp.	Rosaceae		v	v	AT	Ercole et al. 2015
Salvia pratensis	Lamiaceae		v	v	AT	Giesemann et al. 2021
Sanguisorba minor	Rosaceae		v		AT
Sanicula europaea	Apiaceae		v	v	AT
Serpocaulon fraxinifolium	Polypodiaceae	v			AT
Sizygium jambos	Myrtaceae	v			AT
Sizygium cimosum	Myrtaceae	v			AT
Stelaria sp.	Caryophyllales	v			AT
Taraxacum sp.	Asteraceae	v			AT	Schiebold et al.2017; Schweiger et al. 2018
Teucrium chamaedrys	Lamiaceae		v		AT
Tithymalus cypariass	Euphorbiaceae		v	v	AT
Traunsteinera globosa	Orchidaceae		v	v	AT
Vaccinium myrtillus	Ericaceae		v	v	AT	Schiebold et al. 2017
Vanilla planifolia	Orchidaceae	v			AT	Wester et al. 2010
Vicia sepium	Fabaceae	v			AT	Jacquemyn et al. 2021
Vincetoxicum hirundinaria	Apocynaceae		v	v	AT	Jacquemyn et al. 2021
Viola riviniana	Violaceae		v	v	AT	Schiebold et al. 2017
Voyria aphylla	Gentianaceae	v			MH	Merckx et al. 2010; Gomes et al. 2020
Voyria tenella	Gentianaceae	v			MH	Imhof 1997
Wulschlaegelia aphyla	Orchidaceae	v			MH	Martos et al. 2009
REFERENCES TO THE TABLE S2:
Abadie, J. C., Püttsepp, Ü., Gebauer, G., Faccio, A., Bonfante, P., & Selosse, M. A. (2006). Cephalanthera longifolia (Neottieae, Orchidaceae) is mixotrophic: A comparative study between green and nonphotosynthetic individuals. Canadian Journal of Botany, 84(9), 1462–1477. doi: 10.1139/B06-101
Alves, M. F., Pinheiro, F., Nunes, C. E. P., Prosdocimi, F., Sarzi, D. S., Furtado, C., & Mayer, J. L. S. (2021). Reproductive development and genetic structure of the mycoheterotrophic orchid Pogoniopsis schenckii Cogn. BMC Plant Biology, 21(1), 332. doi: 10.1186/s12870-021-03118-y
Courty, P. E., Walder, F., Boller, T., Ineichen, K., Wiemken, A., Rousteau, A., & Selosse, M. A. (2011). Carbon and nitrogen metabolism in mycorrhizal networks and mycoheterotrophic plants of tropical forests: A stable isotope analysis. Plant Physiology, 156(2), 952–961. doi: 10.1104/pp.111.177618
Ercole, E., Adamo, M., Rodda, M., Gebauer, G., Girlanda, M., & Perotto, S. (2015). Temporal variation in mycorrhizal diversity and carbon and nitrogen stable isotope abundance in the wintergreen meadow orchid Anacamptis morio. New Phytologist, 205(3), 1308–1319. doi: https://doi.org/10.1111/nph.13109
Gebauer, G., & Meyer, M. (2003). 15N and 13C natural abundance of autotrophic and myco-heterotrophic orchids provides insight into nitrogen and carbon gain from fungal association. New Phytologist, 160(1), 209–223. doi: https://doi.org/10.1046/j.1469-8137.2003.00872.x
Giesemann, P., Rasmussen, H. N., & Gebauer, G. (2021). Partial mycoheterotrophy is common among chlorophyllous plants with Paris-type arbuscular mycorrhiza. Annals of Botany, 127(5), 645–653. doi: 10.1093/aob/mcab003
Girlanda, M., Segreto, R., Cafasso, D., Liebel, H. T., Rodda, M., Ercole, E., … Perotto, S. (2011). Photosynthetic Mediterranean meadow orchids feature partial mycoheterotrophy and specific mycorrhizal associations1. American Journal of Botany, 98(7), 1148–1163. doi: 10.3732/ajb.1000486
GIRLANDA, M., SELOSSE, M. A., CAFASSO, D., BRILLI, F., DELFINE, S., FABBIAN, R., … PEROTTO, S. (2006). Inefficient photosynthesis in the Mediterranean orchid Limodorum abortivum is mirrored by specific association to ectomycorrhizal Russulaceae. Molecular Ecology, 15(2), 491–504. doi: https://doi.org/10.1111/j.1365-294X.2005.02770.x
Gomes, S. I. F., Merckx, V. S. F. T., Kehl, J., & Gebauer, G. (2020). Mycoheterotrophic plants living on arbuscular mycorrhizal fungi are generally enriched in 13C, 15N and 2H isotopes. Journal of Ecology, 108(4), 1250–1261. doi: 10.1111/1365-2745.13381
Gonneau, C., Jersáková, J., de Tredern, E., Till-Bottraud, I., Saarinen, K., Sauve, M., … Selosse, M. A. (2014). Photosynthesis in perennial mixotrophic Epipactis spp. (Orchidaceae) contributes more to shoot and fruit biomass than to hypogeous survival. Journal of Ecology, 102(5), 1183–1194. doi: 10.1111/1365-2745.12274
Hashimoto, Y., Fukukawa, S., Kunishi, A., Suga, H., Richard, F., Sauve, M., & Selosse, M.-A. (2012). Mycoheterotrophic germination of Pyrola asarifolia dust seeds reveals convergences with germination in orchids. New Phytologist, 195(3), 620–630. doi: https://doi.org/10.1111/j.1469-8137.2012.04174.x
Hynson, N. A., Schiebold, J. M. I., & Gebauer, G. (2016). Plant family identity distinguishes patterns of carbon and nitrogen stable isotope abundance and nitrogen concentration in mycoheterotrophic plants associated with ectomycorrhizal fungi. Annals of Botany, 118(3), 467–479. doi: 10.1093/aob/mcw119
Imhof, S. (1997). Root Anatomy and Mycotrophy of the Achlorophyllous Voyria tenella Hook. (Gentianaceae). Botanica Acta, 110, 298–305. doi: 10.1111/j.1438-8677.1997.tb00643.x
Jacquemyn, H., Brys, R., Waud, M., Evans, A., Figura, T., & Selosse, M. A. (2021). Mycorrhizal Communities and Isotope Signatures in Two Partially Mycoheterotrophic Orchids. Frontiers in Plant Science, 12(February), 1–9. doi: 10.3389/fpls.2021.618140
Johansson, V. A., Mikusinska, A., Ekblad, A., & Eriksson, O. (2015). Partial mycoheterotrophy in Pyroleae: nitrogen and carbon stable isotope signatures during development from seedling to adult. Oecologia, 177(1), 203–211. doi: 10.1007/s00442-014-3137-x
Julou, T., Burghardt, B., Gebauer, G., Berveiller, D., Damesin, C., & Selosse, M. A. (2005). Mixotrophy in orchids: Insights from a comparative study of green individuals and nonphotosynthetic individuals of Cephalanthera damasonium. New Phytologist, 166(2), 639–653. doi: 10.1111/j.1469-8137.2005.01364.x
Lallemand, F., Robionek, A., Courty, P.-E., & Selosse, M.-A. (2018). The 13C content of the orchid Epipactis palustris (L.) Crantz responds to light as in autotrophic plants. Botany Letters, 165(2), 265–273. doi: 10.1080/23818107.2017.1418430
Leake, J. R. (1994). The biology of myco-heterotrophic ('saprophytic’) plants. The New Phytologist, 127(2), 171–216. doi: 10.1111/j.1469-8137.1994.tb04272.x
Lemaire, B., Huysmans, S., Smets, E., & Merckx, V. (2011). Rate accelerations in nuclear 18S rDNA of mycoheterotrophic and parasitic angiosperms. Journal of Plant Research, 124(5), 561–576. doi: 10.1007/s10265-010-0395-5
Liebel HT, Bidartondo MI, Preiss K, Segreto R, Stöckel M, Rodda M, Gebauer G. C and N stable isotope signatures reveal constraints to nutritional modes in orchids from the Mediterranean and Macaronesia. Am J Bot. 2010 Jun;97(6):903-12. doi: 10.3732/ajb.0900354 10.1093/aob/mcu240
Liebel, H. T., Bidartondo, M. I., & Gebauer, G. (2015). Are carbon and nitrogen exchange between fungi and the orchid Goodyera repens affected by irradiance? Annals of Botany, 115(2), 251–261. doi: 10.1093/aob/mcu240
Martos, F., Dulormne, M., Pailler, T., Bonfante, P., Faccio, A., Fournel, J., … Selosse, M.-A. (2009). Independent recruitment of saprotrophic fungi as mycorrhizal partners by tropical achlorophyllous orchids. The New Phytologist, 184(3), 668–681. doi: 10.1111/j.1469-8137.2009.02987.x
Merckx, V., Stöckel, M., Fleischmann, A., Bruns, T. D., & Gebauer, G. (2010). 15N and 13C natural abundance of two mycoheterotrophic and a putative partially mycoheterotrophic species associated with arbuscular mycorrhizal fungi. New Phytologist, 188(2), 590–596. doi: https://doi.org/10.1111/j.1469-8137.2010.03365.x
Preiss, K., Adam, I. K. U., & Gebauer, G. (2010). Irradiance governs exploitation of fungi: fine-tuning of carbon gain by two partially myco-heterotrophic orchids. Proceedings of the Royal Society B: Biological Sciences, 277(1686), 1333–1336. doi: 10.1098/rspb.2009.1966
Preston, C. D., & Hill, M. O. (1997). The geographical relationships of British and Irish vascular plants. Botanical Journal of the Linnean Society, 124, 1–120. doi: 10.1111/j.1095-8339.1997.tb01785.x
Schiebold, J. M. I., Bidartondo, M. I., Karasch, P., Gravendeel, B., & Gebauer, G. (2017). You are what you get from your fungi: Nitrogen stable isotope patterns in Epipactis species. Annals of Botany, 119(7), 1085–1095. doi: 10.1093/aob/mcw265
Schweiger, J. M.-I., Bidartondo, M. I., & Gebauer, G. (2018). Stable isotope signatures of underground seedlings reveal the organic matter gained by adult orchids from mycorrhizal fungi. Functional Ecology, 32(4), 870–881. doi: https://doi.org/10.1111/1365-2435.13042
Selosse, M.-A., Martos, F., Perry, B. A., Padamsee, M., Roy, M., & Pailler, T. (2010). Saprotrophic fungal mycorrhizal symbionts in achlorophyllous orchids Finding treasures among the “molecular scraps”? Retrieved from www.landesbioscience.comwww.landesbioscience.com/journals/psb/article/10791
Tedersoo, L., Pellet, P., Kõljalg, U., & Selosse, M.-A. (2007). Parallel evolutionary paths to mycoheterotrophy in understorey Ericaceae and Orchidaceae: ecological evidence for mixotrophy in Pyroleae. Oecologia, 151(2), 206–217. doi: 10.1007/s00442-006-0581-2
Wester, S., Mendieta-Leiva, G., Nauheimer, L., Wanek, W., Kreft, H., & Zotz, G. (2011). Physiological diversity and biogeography of vascular epiphytes at Río Changuinola, Panama. Flora - Morphology, Distribution, Functional Ecology of Plants, 206(1), 66–79. doi: https://doi.org/10.1016/j.flora.2010.01.011
