# Supplementary material for: Stoichiometry of carbon, nitrogen and phosphorus is closely linked to trophic modes in orchids
Source: BMC Plant Biol. 2023 Sep 12;23:422. doi: 10.1186/s12870-023-04436-z (PMC10496321; doi:10.1186/s12870-023-04436-z)
Supplement: Supplementary file 3 — Supplementary Material 3 [file 12870_2023_4436_MOESM3_ESM.xlsx]

## Sheet: stoichiometry- data
The raw data for nitrogen [N], carbon [C] and phosphorus [P] concentration as well as their stoichiometric, molar proportion for the analysed samples. Table shows sample code, population of sample origin, species name and its trophic mode: AT - autotrophic, MX - mixotrophic, MH - mycoheterotrophic as well as its classification to orchid [O] and reference non-orchids plant [REF] category.
sample code	population	Orchid/Reference	trophy	Species	N [mg/g_DM]	C [mg/g_DM]	P [mg/g_DM]	N:P [mmol/g_DM]	C:N [mmol/g_DM]	C:P [mmol/g_DM]
sBE1	Boigneville	O	AT	Neottia ovata	23.9134560637692	399.886126399696	1.95025220233021	27.1150056704481	19.5007201731746	528.762138073451
sBE2	Boigneville	O	AT	Neottia ovata	24.317321108232	403.826988239984	2.22726667404757	24.1435785138339	19.3658369172521	467.56060409778
sBE3	Boigneville	O	MX	Epipactis helleborine	42.2616750289463	408.915476649942	7.08712558180716	13.1866569392751	11.2834913886016	148.791530018753
sBE4	Boigneville	O	MX	Epipactis helleborine	47.3012757605496	417.664376840039	6.68448275947636	15.6481563509115	10.297012524135	161.129261924959
sBE5	Boigneville	O	MX	Cephalanthera damasonium	35.1690821256039	420.48309178744	4.99714461515378	15.5631407804178	13.942612678305	216.990843959299
sBE6	Boigneville	O	MX	Cephalanthera damasonium	36.0518025901295	431.571578578929	4.47391532623741	17.8195755010334	13.9599065743134	248.759609188349
sBE7	Boigneville	O	MH	Cephalanthera damasonium-albino	46.0009246417013	386.26907073509	7.65694580454263	13.2852312434917	9.79219455030544	130.091568982067
sBE8	Boigneville	O	MH	Cephalanthera damasonium-albino	51.8759571209801	383.039816232772	7.60341886929279	15.087432371265	8.61062067643406	129.912157130315
sBE9	Boigneville	REF	AT	Rubia tinctorum	17.419125488802	377.888375399929	1.74226112389173	22.1091085442739	25.2984459823393	559.32608822499
sBE10	Boigneville	REF	AT	Acer pseudoplatanus	19.1981931112366	451.910408432148	1.45639563220768	29.1500375211258	27.4503981644277	800.18013646291
sLF70	Lac Forchu	O	AT	Gymnadenia conopsea	22.5908930462407	443.169784680551	1.81293722421242	27.5555296618953	22.8767013700983	630.379623170065
sLF71	Lac Forchu	O	AT	Gymnadenia conopsea	22.2090025778307	432.08407693833	1.78559624395302	27.5045105426181	22.6879819243074	624.021838027843
sLF72	Lac Forchu	O	AT	Nigritella nigra	25.762572135202	435.284418796373	2.04416815329911	27.8695998293613	19.7033721755058	549.125097820318
sLF73	Lac Forchu	O	AT	Nigritella nigra	22.2137839377255	426.808429846212	1.56723776782017	31.3433768641749	22.4061430867858	702.284186841754
sLF74	Lac Forchu	O	AT	Platanthera bifolia	29.2586609226351	440.136420750314	2.74768249589638	23.5475663303577	17.5424206747087	413.081314432742
sLF75	Lac Forchu	O	AT	Platanthera bifolia	25.5286721280244	434.749476090684	2.74026675368591	20.6012472297285	19.8594630295364	409.129707721131
sLF76	Lac Forchu	O	AT	Pseudorchis albida	28.5328380888063	440.992740165457	2.46042847382313	25.6443890945059	18.023665880241	462.205900742271
sLF77	Lac Forchu	O	AT	Pseudorchis albida	26.784140969163	438.590308370044	2.56058594146614	23.131111145261	19.0958048871867	441.707185253734
sLF78	Lac Forchu	O	AT	Traunsteinera globosa	32.5732899022801	452.960337229354	2.09295569319696	34.4159466586985	16.216428469981	558.103737217465
sLF79	Lac Forchu	O	AT	Traunsteinera globosa	28.6910994764398	440	1.86358388238985	34.0452380814469	17.8838963918112	608.86151048314
sLF80	Lac Forchu	REF	AT	Geranium sylvaticum	28.7798147053026	448.452592154544	2.25856463582633	28.1782228693398	18.171266806797	512.034005900161
sLF81	Lac Forchu	REF	AT	Vaccinum myrtilius	19.7530864197531	469.325735992403	1.05589692416602	41.3686709972306	27.7074186002575	1146.2190842566
sBG50	Buno-Girosville	O	AT	Neottia ovata	20.4282066391672	387.939501080338	1.56996635898577	28.7738533481816	22.1457514105659	637.218603372909
sBG51	Buno-Girosville	O	AT	Neottia ovata	23.7851137994669	398.40065614107	1.61440630253512	32.5799579419051	19.5331133960536	636.388012917889
sBG52	Buno-Girosville	O	AT	Platanthera chlorantha	19.1104933981932	428.596247394024	2.02543825071533	20.8646460889921	26.1536991848382	545.687677409609
sBG53	Buno-Girosville	O	AT	Platanthera chlorantha	20.8857087603945	432.218139624831	2.79022874395517	16.5526502771149	24.1329510448756	399.46429880056
sBG54	Buno-Girosville	O	MX	Cephalanthera damasonium	29.8623230560403	447.547023463254	2.12918655639836	31.014729952957	17.4771954712509	542.050497875891
sBG55	Buno-Girosville	O	MX	Cephalanthera damasonium	37.0589394835403	452.789276562192	2.05266603541892	39.9238872766667	14.2481935442157	568.843272955397
sBG56	Buno-Girosville	O	MX	Epipactis atrorubens	26.1337432744043	438.893159108378	2.0007557177912	28.8845551802957	19.5845614559203	565.691346055423
sBG57	Buno-Girosville	O	MX	Epipactis atrorubens	25.2476208972616	438.143328801709	1.95625120800546	28.5399999132813	20.2372922257162	577.572318366988
sBG58	Buno-Girosville	O	MX	Epipactis helleborine	34.1850220264317	434.361233480176	2.77474323139635	27.2440201894885	14.8173948365201	403.685404081777
sBG59	Buno-Girosville	O	MX	Epipactis helleborine	34.7652347652348	440.559440559441	1.92895483625133	39.8548553421815	14.7780116789495	588.9755177096
sBG60	Buno-Girosville	O	MX	Epipactis muellerii	31.812725090036	440.176070428171	2.28864805518041	30.7383102630975	16.1354921510628	495.977763987143
sBG61	Buno-Girosville	O	MX	Epipactis muellerii	33.7715321849501	437.443336355394	2.92964587269152	25.4914046763633	15.1052424539251	385.053848127587
sBG62	Buno-Girosville	REF	AT	Rubia tinctorum	13.745704467354	379.453789111955	1.87581831153196	16.204452470533	32.1920439158841	521.654445564256
sBG63	Buno-Girosville	REF	AT	Fragaria vesca	15.8021937163041	431.678750697156	1.47939483547044	23.6206265444518	31.856638669455	752.473764972738
sWO30	Wejherowo	REF	AT	Mianthemum bifolium	15.7213930348259	413.333333333333	3.06847942085427	11.3298964405865	30.6595703938057	347.36975747469
sWO31	Wejherowo	REF	AT	Rubus sp.	22.2788033099936	412.688308932739	4.13254778544923	11.9215329991374	21.6016520570429	257.524807833921
sWO32	Wejherowo	O	MH	Epipogium aphyllum	32.2516424447541	420.266772844913	6.65745976926255	10.7127609940455	15.1960207772505	162.791338647234
sWO33	Wejherowo	O	MH	Epipogium aphyllum	36.2556329373208	419.500204834084	5.39530763498565	14.8599520680243	13.4931499233047	200.507561106974
sMA30	Michałówka	O	AT	Platanthera chlorantha	20.0261210274271	417.718763604702	2.23354361992375	19.82716076967	24.3244935801602	482.285644854643
sMA31	Michałówka	O	AT	Platanthera chlorantha	20.32436871279	411.414493943749	2.0643993687472	21.7711553860486	23.6058249634804	513.926083295798
sMA32	Michałówka	O	MX	Cephalanthera damasonium	26.1101973684211	423.707957342084	5.97615729284902	9.66153797281627	18.9240081087394	182.835022940469
sMA33	Michałówka	O	MX	Cephalanthera damasonium	24.9290636400486	427.822073017205	5.05897064701259	10.8968741899073	20.013077695217	218.07998979762
sMA34	Michałówka	O	MH	Neottia nidus-avis	47.1698113207547	417.763157894737	7.02785895187999	14.8422325688664	10.3281528883611	153.292847175865
sMA35	Michałówka	O	MH	Neottia nidus-avis	39.8657154846832	432.30644507499	6.77480166641932	13.012510930119	12.6458727469333	164.554557340364
sMA36	Michałówka	REF	AT	Pulmonaria mollis	16.0771704180064	381.832797427653	1.85290479557533	19.1873341991581	27.6962055615686	531.416352158398
sMA37	Michałówka	REF	AT	Sanicula europaea	18.5220185220185	408.051408051408	1.60440184482475	25.5289699150046	25.6911311739749	655.868114822841
sKW40	Klonów	REF	AT	Mianthemum bifolium	17.7777777777778	421.642512077295	1.57117872514398	25.0213082620044	27.6581787347106	692.043816086807
sKW41	Klonów	REF	AT	Viola riviniana	27.2596843615495	428.443328550933	1.91675490868084	31.4494003260496	18.328596976894	576.423383741162
sKW42	Klonów	O	AT	Cypripedium calceolus	32.9150380580128	432.421312487143	3.72154117975541	19.5582351197578	15.3203747606361	299.639491691324
sKW43	Klonów	O	AT	Cypripedium calceolus	33.5413416536661	432.332293291732	3.51779802466555	21.0847113428791	15.0312087466334	316.928697557325
sKW44	Klonów	O	AT	Orchis militaris	26.4650283553875	437.429111531191	2.08939211453488	28.0098344760028	19.2748931336751	539.886566216882
sKW45	Klonów	O	AT	Orchis militaris	24.8422712933754	432.17665615142	2.09974152341264	26.1627621865909	20.2874127288081	530.774754605023
sKW46	Klonów	O	MX	Cephalanthera damasonium	37.732000815827	432.388333673261	4.12038470735955	20.2502411124606	13.3635176763642	270.614455057006
sKW47	Klonów	O	MX	Cephalanthera damasonium	29.3076317859953	441.188040912667	4.70022994223363	13.7885866229442	17.554952758629	242.057986774048
sKW48	Klonów	O	MH	Neottia nidus-avis	36.1311839911062	432.833055401149	6.07705620099618	13.1476177971688	13.9699511345369	183.671578162016
sKW49	Klonów	O	MH	Neottia nidus-avis	40.537944284342	438.040345821326	10.6069460993862	8.451416199854	12.601117222325	106.497286229017
sKL70	Kalina Lisiniec	O	AT	Cypripedium calceolus	21.1650485436893	411.26213592233	2.00934780887414	23.2928313014914	22.6598023677073	527.810953876141
sKL71	Kalina Lisiniec	O	AT	Cypripedium calceolus	25.5228642325417	438.67422899681	2.72088465425822	20.7432790181048	20.0433066563983	415.763902419108
sKL72	Kalina Lisiniec	O	AT	Neottia ovata	29.3480401812094	411.463462674808	2.84461173540273	22.814672433456	16.3496639825127	373.012228158101
sKL73	Kalina Lisiniec	O	AT	Neottia ovata	29.6762589928058	415.827338129496	2.61285264665986	25.1161093119262	16.3403195555589	410.405252149223
sKL74	Kalina Lisiniec	O	AT	Orchis militaris	16.258570029383	440.744368266405	1.75057931800541	20.5380252170856	31.612663291581	649.261675861728
sKL75	Kalina Lisiniec	O	AT	Orchis militaris	21.9349784567176	421.073247160204	2.04137142241763	23.7614703746276	22.3860308110423	531.925007922081
sKL76	Kalina Lisiniec	O	AT	Platanthera chlorantha	21.4822771213749	418.009308986753	2.05877432523673	23.0743619695831	22.6914526267588	523.590791525479
sKL77	Kalina Lisiniec	O	AT	Platanthera chlorantha	22.8123329174835	422.206380324363	2.16814907308404	23.2669090280701	21.5829970313671	502.169628481926
sKL78	Kalina Lisiniec	O	AT	Gymnadenia conopsea	17.7831912302071	426.79658952497	1.45498304493508	27.0277501921515	27.9877445674798	756.445768611588
sKL79	Kalina Lisiniec	O	AT	Gymnadenia conopsea	19.3403908794788	434.446254071661	1.943	22.011547517139	26.195546889036	576.604525085457
sKL80	Kalina Lisiniec	O	MX	Epipactis helleborine	22.1826104179045	434.145375321846	1.79947126774242	27.2600008716801	22.8233393199092	622.164249755374
sKL81	Kalina Lisiniec	O	MX	Epipactis helleborine	24.3996901626646	424.670797831139	1.96512412312941	27.4569602295431	20.296667935345	557.28480429301
sKL82	Kalina Lisiniec	O	MX	Cephalanthera damasonium	31.4976228209192	433.835182250396	2.21491784643599	31.4469322998176	16.0621490049216	505.105312347351
sKL83	Kalina Lisiniec	O	MX	Cephalanthera damasonium	36.2068965517241	432.183908045977	2.85357889550371	28.0581832197106	13.919830631445	390.565158244423
sKL84	Kalina Lisiniec	REF	AT	Cirsium pannonicum	17.4506828528073	396.623672230653	1.67346187929781	23.0597572961829	26.5046983200182	611.191910468167
sKL85	Kalina Lisiniec	REF	AT	Cruciata glabra	13.3695020344894	414.842084867274	1.53383955996512	19.2749574075653	36.1846383568685	697.457363136793
sPO39	Porazky	REF	AT	Salvia pratensis	22.8652367462566	435.248887090247	1.73439762622038	29.1531281718022	22.1982443084989	647.148261514647
sPO5	Porazky	REF	AT	Plantago media	16.9150221506242	413.008457511075	1.41484005667255	26.4376807494084	28.4736429106652	752.777081044824
sPO9	Porazky	O	AT	Neottia ovata	25.7791458253174	406.887264332436	1.90472538638945	29.9291431235896	18.4061193284266	550.879379730349
sPO11	Porazky	O	AT	Neottia ovata	28.0296784830998	420.032976092333	2.00723122408759	30.8801102400082	17.475191001386	539.635824587997
sPO21	Porazky	O	AT	Gymnadenia conopsea	18.9834660134721	436.211471728924	1.66075705675884	25.2771166507875	26.7965099196704	677.338507073493
sPO23	Porazky	O	AT	Gymnadenia conopsea	17.9959100204499	429.652351738241	1.42859466825292	27.8562671073855	27.8419750645242	775.573494194551
sPO17	Porazky	O	AT	Traunsteinera globosa	28.1375614113444	452.880750334971	2.22049679459673	28.0216971696379	18.7695588567622	525.954894291887
sPO19	Porazky	O	AT	Traunsteinera globosa	29.0197764402408	454.213241616509	2.44944697415811	26.1989659380292	18.252501318236	478.196660320299
sPO26	Porazky	O	AT	Platanthera chlorantha	19.7781885397412	434.195933456562	1.54161237315964	28.3706610557131	25.6009392480569	726.315570114526
sPO28	Porazky	O	AT	Platanthera chlorantha	22.360782627392	442.485486992045	1.5898587026383	31.1018771323428	23.0764336217441	717.72040315615
sPO30	Porazky	O	AT	Dactylorhiza majalis	21.4348206474191	435.258092738408	1.60761302795804	29.4846832791716	23.6801070107503	698.200455228866
sPO32	Porazky	O	AT	Dactylorhiza majalis	21.8818380743982	430.585946997325	1.67455501916274	28.8963180456081	22.9473590875031	663.094186499267
sPO41	Porazky	O	AT	Dactylorhiza sambucina	22.4063842848373	426.335174953959	2.28760664112388	21.6595067138409	22.1889139293547	480.600930225697
sPO44	Porazky	O	AT	Orchis mascula ssp. signifera	20.6475832942281	440.168934772407	1.64726681127983	27.7180968792111	24.8603261404318	689.080928409273
sPO45	Porazky	O	AT	Orchis mascula ssp. signifera	18.7385740402194	439.213893967093	1.50123992994746	27.6022548808944	27.3335594810448	754.467875597887
sPA50	Padelky	REF	AT	Salvia pratensis	20.403825717322	431.030818278427	2.27152664027465	19.8633228171452	24.6350459995005	489.3338713033
sPA51	Padelky	REF	AT	Plantago media	12.6525079078174	378.89742431089	1.08192841184269	25.8604585734928	34.9222080652259	903.104314965671
sPA52	Padelky	O	AT	Neottia ovata	25.6651754179421	408.994584412527	2.19459097370859	25.8612062776316	18.5836056245078	480.594458437551
sPA53	Padelky	O	AT	Orchis purpurea	21.4669051878354	443.202146690519	1.78636434773611	26.574036410148	24.0762629048373	639.803487053441
sPA54	Padelky	O	AT	Ophrys holubyana	21.9978362783988	455.102776776055	2.59956505642033	18.7127409285075	24.1260475711473	451.464477827727
sPA55	Padelky	O	AT	Platanthera bifolia	17.7694645779752	433.949029693711	1.2779021974257	30.7492732026206	28.4787576300672	875.701098838153
sSR40	Slovenský Raj	O	AT	Cypripedium calceolus	22.7325446532127	423.103688239388	1.4928308122141	33.6740686161269	21.7047815013109	730.888301573185
sSR41	Slovenský Raj	O	AT	Cypripedium calceolus	29.8398835516739	434.012615235323	1.60576547896265	41.0935004264675	16.9614075309016	697.003607604594
sSR42	Slovenský Raj	O	AT	Gymnadenia conopsea	15.1369533877943	433.925997116771	1.10485240369655	30.2964915724385	33.4298060111565	1012.80583608526
sSR43	Slovenský Raj	O	AT	Dactylorhiza fuchsii	17.5438596491228	429.920956236746	1.56126332288401	24.8488970608724	28.5772300299817	710.112647299887
sSR44	Slovenský Raj	O	AT	Dactylorhiza fuchsii	21.5982721382289	436.677793049283	1.47673698263492	32.3425298593579	23.5775545144224	762.557760893347
sSR45	Slovenský Raj	O	AT	Neottia ovata	29.2408622305529	408.247422680412	1.74055269314656	37.1501976845385	16.2813321762743	604.854708916229
sSR46	Slovenský Raj	O	AT	Neottia ovata	24.5593186769657	407.209348385819	1.73846477016849	31.2398219772069	19.3356192307589	604.041302587968
sSR47	Slovenský Raj	O	AT	Epipactis palustris	27.1029913671953	441.879140734792	1.72821952803569	34.6797891764262	19.0126622817973	659.355119615319
sSR48	Slovenský Raj	O	AT	Epipactis palustris	25.9889164914963	448.308809478311	1.46532633991438	39.2203935640985	20.1161914078761	788.964944027638
sSR49	Slovenský Raj	O	MX	Epipactis helleborine	32.8688817434798	446.409431939979	1.82426890666227	39.8431992227094	15.8381733863524	631.043497556252
sSR50	Slovenský Raj	O	MX	Epipactis helleborine	31.2792657801086	440.531934819255	1.44309367888493	47.931404606641	16.4239459138505	787.222796834355
sSR51	Slovenský Raj	REF	AT	Cirsium oleraceum	27.0216962524655	427.613412228797	1.02595134510562	58.2430316498364	18.4542062719879	1074.828919972
sSR52	Slovenský Raj	REF	AT	Convallaria majalis	25.1225490196078	426.674836601307	1.55374777356249	35.7553730052675	19.8056905154015	708.15985200507
sZH60	Zahrady pod hájem	REF	AT	Primula veris	11.6629044394281	399.92475545523	0.887256442336064	29.0680357635903	39.9878662301492	1162.36872568764
sZH61	Zahrady pod hájem	REF	AT	Salvia pratensis	27.481217872677	439.897192566232	1.3819587057233	43.9743105600869	18.6668859900008	820.863441714029
sZH62	Zahrady pod hájem	O	AT	Gymnadenia conopsea	20.0374531835206	436.329588014981	1.72030918062719	25.7569327292097	25.3938648139517	654.068067747598
sZH63	Zahrady pod hájem	O	AT	Gymnadenia conopsea	16.952532907858	440.96529716793	1.27857997515719	29.3200581850612	30.3337760974009	889.388080148413
sZH64	Zahrady pod hájem	O	AT	Platanthera bifolia	22.8136882129278	436.311787072243	1.50129130041124	33.6038211011741	22.3027339522104	749.45708179716
sZH65	Zahrady pod hájem	O	AT	Platanthera bifolia	26.6339582968285	444.717014193096	1.57238287193927	37.4572199398233	19.4717367632302	729.357126550655
sZH66	Zahrady pod hájem	O	AT	Orchis mascula ssp. signifera	21.301775147929	454.832347140039	1.7220237263992	27.3548788212704	24.8995906530125	681.125285012393
sZH67	Zahrady pod hájem	O	AT	Neottia ovata	25.6107171000788	422.5768321513	1.63245566119669	34.692729874641	19.2415743901424	667.542742680019
sZH68	Zahrady pod hájem	O	AT	Neottia ovata	26.0677762181672	429.115700822138	2.1425	26.9055134033087	19.1967222353868	516.497667403795
sKE9	Kvietkové	O	AT	Orchis militaris	20.1785021342646	438.106325184323	1.86925979702935	23.8713724918116	25.3190413595231	604.40026742876
sKE11	Kvietkové	O	AT	Orchis militaris	20.4918032786885	436.475409836066	1.69450660986154	26.7420712015986	24.8391233036384	664.249603971184
sKE13	Kvietkové	O	AT	Neottia ovata	21.5447154471545	419.715447154472	1.67939019404974	28.3692124436412	22.718039517235	644.492889367476
sKE28	Kvietkové	REF	AT	Salvia pratensis	27.9745685740236	439.237057220708	1.8969247194069	32.6115492965402	18.3101640595688	597.122817856366
sPV63	Pustá ves	REF	AT	Tithymalus cypariass	27.4071402812838	438.8748647674	3.55353309402284	17.0553834671933	18.6738405365257	318.489511155665
sPV64	Pustá ves	REF	AT	Vincetoxicum hirundinaria	24.4048809761952	406.081216243249	1.61044663193785	33.5110847805445	19.4040715409781	650.25148649747
sPV65	Pustá Ves	REF	AT	Ajuga genevesis	11.1925897336936	393.09147047472	1.45068037140503	17.0614909511273	40.9562037959457	698.773900457051
sPV66	Pustá Ves	O	AT	Orchis purpurea	17.0648464163823	445.292110018069	2.27720939953597	16.5713368823791	30.4298124758187	504.262673804414
sPV67	Pustá Ves	O	AT	Orchis purpurea	18.362662586075	435.921958684009	1.8517972587979	21.9280668892902	27.6840581029889	607.057877849337
sPV68	Pustá Ves	O	AT	Orchis militaris	20.9690553745928	456.63680781759	2.07168074108656	22.3827873093443	25.3950287479197	568.41152717937
sPV69	Pustá Ves	O	AT	Orchis militaris	21.1824953445065	458.333333333333	1.92244349185693	24.3658556294468	25.2325407753515	614.812445696345
sPV70	Pustá Ves	O	AT	Neottia ovata	36.1280188494011	426.467700765757	4.14438806404545	19.2771072065423	13.765711322592	265.363092939918
sPV71	Pustá Ves	O	AT	Neottia ovata	36.0642885143081	420.423363386907	3.30127478104674	24.1576021445961	13.594590601731	328.412711075283
sPV72	Pustá Ves	O	MX	Limodorum abortivum	28.6624203821656	434.713375796178	4.21710701088894	15.0299096484468	17.686699691949	265.829498349206
sPV73	Pustá Ves	O	MX	Limodorum abortivum	23.921568627451	431.764705882353	3.20390744101633	16.510788854912	21.0481603611989	347.521731508084
sPV74	Pustá Ves	O	MX	Cephalanthera longifolia	36.6	443.2	3.06566458772695	26.4006474831097	14.1213210294935	372.812018495481
sPV75	Pustá Ves	O	MX	Cephalanthera longifolia	27.3376825100963	436.160298229264	2.35502689036018	25.6698868956329	18.605489286336	477.600805618155
sPV76	Pustá Ves	O	MX	Epipactis helleborine	31.6265060240964	438.629518072289	2.24959935076329	31.0888149203116	16.1734734231716	502.81412187156
sPV77	Pustá Ves	O	MX	Epipactis helleborine	27.1528316524438	431.536074476338	2.03343195736541	29.528651373692	18.5335510900722	547.270768855249
sPV78	Pustá Ves	O	MH	Neottia nidus-avis	33.384793516017	446.352759552296	5.24107528378747	14.0859592120683	15.5914386282709	219.620368575289
sPV79	Pustá Ves	O	MH	Neottia nidus-avis	30.3912647861692	445.859872611465	3.97178034290011	16.9208307847736	17.1082769935942	289.486260027643

## Sheet: Phosphorus concentration data
The raw data for phosphorus [P] concentration for the analysed samples. Table shows sample code, population of sample origin, species name and its classification to climate category: tropical (TROP] and temperate [TEMP], trophic mode: AT - autotrophic, MX - mixotrophic, MH - mycoheterotrophic as well as its classification to orchid [O] and non-orchids plant [NO] category.
code	location	species		climate zone	trophy	status	set	mg_P/g_dm
AN20_Pogoniopsis (1)	Tresopolis	Pogoniopsis sp.		TROP	MH	O	#1	2.69787416083371
AN20_Pogoniopsis (1)	Tresopolis	Pogoniopsis sp.		TROP	MH	O	#1	2.66136169773654
AN20_Pogoniopsis (1)	Tresopolis	Pogoniopsis sp.		TROP	MH	O	#1	2.64268213356281
AN20_Pogoniopsis (2)	Tresopolis	Pogoniopsis sp.		TROP	MH	O	#1	2.4193532872167
AN20_Pogoniopsis (2)	Tresopolis	Pogoniopsis sp.		TROP	MH	O	#1	2.42900709465433
AN20_Pogoniopsis (2)	Tresopolis	Pogoniopsis sp.		TROP	MH	O	#1	2.4769939120311
AN20_Pogoniopsis (3)	Tresopolis	Pogoniopsis sp.		TROP	MH	O	#1	1.94336383478479
AN20_Pogoniopsis (3)	Tresopolis	Pogoniopsis sp.		TROP	MH	O	#1	2.01747445331897
AN20_Pogoniopsis (3)	Tresopolis	Pogoniopsis sp.		TROP	MH	O	#1	2.07919292680797
AN20_Asp(1)	Tresopolis	Asplenium sp.		TROP	AT	NO	#1	0.789521738162362
AN20_Asp(1)	Tresopolis	Asplenium sp.		TROP	AT	NO	#1	0.810487290716502
AN20_Asp(1)	Tresopolis	Asplenium sp.		TROP	AT	NO	#1	0.814895006563072
AN20_Asp(2)	Tresopolis	Asplenium sp.		TROP	AT	NO	#1	0.791577501995312
AN20_Asp(2)	Tresopolis	Asplenium sp.		TROP	AT	NO	#1	0.850845857286937
AN20_Asp(2)	Tresopolis	Asplenium sp.		TROP	AT	NO	#1	0.848773668190756
AN20_Asp(3)	Tresopolis	Asplenium sp.		TROP	AT	NO	#1	0.798201989500142
AN20_Asp(3)	Tresopolis	Asplenium sp.		TROP	AT	NO	#1	0.759864455054006
AN20_Asp(3)	Tresopolis	Asplenium sp.		TROP	AT	NO	#1	0.743896851658698
AN20_Paulinia(1)	Tresopolis	Paullinia sp		TROP	AT	NO	#1	1.89725657098006
AN20_Paulinia(1)	Tresopolis	Paullinia sp		TROP	AT	NO	#1	1.85795785270523
AN20_Paulinia(1)	Tresopolis	Paullinia sp		TROP	AT	NO	#1	1.8668178049999
AN20_Paulinia(2)	Tresopolis	Paullinia sp		TROP	AT	NO	#1	1.62723649247402
AN20_Paulinia(2)	Tresopolis	Paullinia sp		TROP	AT	NO	#1	1.64179327066399
AN20_Paulinia(2)	Tresopolis	Paullinia sp		TROP	AT	NO	#1	1.65613066478832
AN20_Paulinia(3)	Tresopolis	Paullinia sp		TROP	AT	NO	#1	1.95320477403846
AN20_Paulinia(3)	Tresopolis	Paullinia sp		TROP	AT	NO	#1	1.88552637352522
AN20_Paulinia(3)	Tresopolis	Paullinia sp		TROP	AT	NO	#1	1.87092006159466
AN20_Corda(1)	Tresopolis	Cortaderia selloana		TROP	AT	NO	#1	0.467482544570129
AN20_Corta(1)	Tresopolis	Cortaderia selloana		TROP	AT	NO	#1	0.490619043726308
AN20_Corta(1)	Tresopolis	Cortaderia selloana		TROP	AT	NO	#1	0.401148952164719
AN20_Corta(2)	Tresopolis	Cortaderia selloana		TROP	AT	NO	#1	0.368530142924541
AN20_Corta(2)	Tresopolis	Cortaderia selloana		TROP	AT	NO	#1	0.408529425886161
AN20_Corta(2)	Tresopolis	Cortaderia selloana		TROP	AT	NO	#1	0.438598962151234
AN20_Corta(3)	Tresopolis	Cortaderia selloana		TROP	AT	NO	#1	0.381381069757793
AN20_Corta(3)	Tresopolis	Cortaderia selloana		TROP	AT	NO	#1	0.384320604600934
AN20_Corta(3)	Tresopolis	Cortaderia selloana		TROP	AT	NO	#1	0.382636992407243
AN19_Meriana(1)	Sierra de Brigadero	Meriania claussenii		TROP	AT	NO	#1	0.291510606683963
AN19_Meriana(1)	Sierra de Brigadero	Meriania claussenii		TROP	AT	NO	#1	0.302983280319178
AN19_Meriana(1)	Sierra de Brigadero	Meriania claussenii		TROP	AT	NO	#1	0.353051617875426
AN19_Meriana(2)	Sierra de Brigadero	Meriania claussenii		TROP	AT	NO	#1	0.291312034601102
AN19_Meriana(2)	Sierra de Brigadero	Meriania claussenii		TROP	AT	NO	#1	0.311340174955252
AN19_Meriana(2)	Sierra de Brigadero	Meriania claussenii		TROP	AT	NO	#1	0.306580511640718
AN19_Meriana(3)	Sierra de Brigadero	Meriania claussenii		TROP	AT	NO	#1	0.319979979550843
AN19_Meriana(3)	Sierra de Brigadero	Meriania claussenii		TROP	AT	NO	#1	0.333742770119355
AN19_Meriana(3)	Sierra de Brigadero	Meriania claussenii		TROP	AT	NO	#1	0.329898210449212
AN19_Murciella(1)	Sierra de Brigadero	Miersiella umbellata		TROP	MH	NO	#1	1.45030810127047
AN19_Murciella(1)	Sierra de Brigadero	Miersiella umbellata		TROP	MH	NO	#1	1.2543275338169
AN19_Murciella(1)	Sierra de Brigadero	Miersiella umbellata		TROP	MH	NO	#1	1.26985070675733
AN19_Murciella(2)	Sierra de Brigadero	Miersiella umbellata		TROP	MH	NO	#1	1.25567968423018
AN19_Murciella(2)	Sierra de Brigadero	Miersiella umbellata		TROP	MH	NO	#1	1.26863278676513
AN19_Murciella(2)	Sierra de Brigadero	Miersiella umbellata		TROP	MH	NO	#1	1.26651508829338
AN19_Murciella(3)	Sierra de Brigadero	Miersiella umbellata		TROP	MH	NO	#1	1.36208198546066
AN19_Murciella(3)	Sierra de Brigadero	Miersiella umbellata		TROP	MH	NO	#1	1.50476191870906
AN19_Murciella(3)	Sierra de Brigadero	Miersiella umbellata		TROP	MH	NO	#1	1.46989914217712
AN19_Rhynchospora(1)	Sierra de Brigadero	Rhynchospora sp.		TROP	AT	NO	#1	0.382144611642444
AN19_Rhynchospora(1)	Sierra de Brigadero	Rhynchospora sp.		TROP	AT	NO	#1	0.377469644521695
AN19_Rhynchospora(1)	Sierra de Brigadero	Rhynchospora sp.		TROP	AT	NO	#1	0.381797007435801
AN19_Rhynchospora(2)	Sierra de Brigadero	Rhynchospora sp.		TROP	AT	NO	#1	0.416678404769491
AN19_Rhynchospora(2)	Sierra de Brigadero	Rhynchospora sp.		TROP	AT	NO	#1	0.426623904627505
AN19_Rhynchospora(2)	Sierra de Brigadero	Rhynchospora sp.		TROP	AT	NO	#1	0.415124533901892
AN19_Rhynchospora(3)	Sierra de Brigadero	Rhynchospora sp.		TROP	AT	NO	#1	0.361006472418825
AN19_Rhynchospora(3)	Sierra de Brigadero	Rhynchospora sp.		TROP	AT	NO	#1	0.361623666300643
AN19_Rhynchospora(3)	Sierra de Brigadero	Rhynchospora sp.		TROP	AT	NO	#1	0.358410471749746
AN19_Fern(1)	Sierra de Brigadero	Serpocaulon fraxinifolium		TROP	AT	NO	#1	0.327933162041782
AN19_Fern(1)	Sierra de Brigadero	Serpocaulon fraxinifolium		TROP	AT	NO	#1	0.340180170171345
AN19_Fern(1)	Sierra de Brigadero	Serpocaulon fraxinifolium		TROP	AT	NO	#1	0.332910687733832
AN19_Fern(2)	Sierra de Brigadero	Serpocaulon fraxinifolium		TROP	AT	NO	#1	0.372409558720998
AN19_Fern(2)	Sierra de Brigadero	Serpocaulon fraxinifolium		TROP	AT	NO	#1	0.426990611782854
AN19_Fern(2)	Sierra de Brigadero	Serpocaulon fraxinifolium		TROP	AT	NO	#1	0.376199529363759
AN19_Fern(3)	Sierra de Brigadero	Serpocaulon fraxinifolium		TROP	AT	NO	#1	0.404385969402587
AN19_Fern(3)	Sierra de Brigadero	Serpocaulon fraxinifolium		TROP	AT	NO	#1	0.375079900405501
AN19_Fern(3)	Sierra de Brigadero	Serpocaulon fraxinifolium		TROP	AT	NO	#1	0.388362424404409
AN24_Apteria(1)	Sofaia	Apteria aphylla		TROP	MH	NO	#1	1.03279287943754
AN24_Apteria(1)	Sofaia	Apteria aphylla		TROP	MH	NO	#1	1.01497698866346
AN24_Apteria(1)	Sofaia	Apteria aphylla		TROP	MH	NO	#1	1.01715143437832
AN24_Apteria(2)	Sofaia	Apteria aphylla		TROP	MH	NO	#1	1.06706312973438
AN24_Apteria(2)	Sofaia	Apteria aphylla		TROP	MH	NO	#1	1.10594030798748
AN24_Apteria(2)	Sofaia	Apteria aphylla		TROP	MH	NO	#1	1.07302862668439
AN24_Apteria(3)	Sofaia	Apteria aphylla		TROP	MH	NO	#1	0.943718712658831
AN24_Apteria(3)	Sofaia	Apteria aphylla		TROP	MH	NO	#1	0.943531298247321
AN24_Apteria(3)	Sofaia	Apteria aphylla		TROP	MH	NO	#1	0.934552513971702
AN24_Asplundia(1)	Sofaia	Asplundia rigida		TROP	AT	NO	#1	0.781699946776697
AN24_Asplundia(1)	Sofaia	Asplundia rigida		TROP	AT	NO	#1	0.774004081991593
AN24_Asplundia(1)	Sofaia	Asplundia rigida		TROP	AT	NO	#1	0.767141605142243
AN24_Asplundia(2)	Sofaia	Asplundia rigida		TROP	AT	NO	#1	0.741843769557055
AN24_Asplundia(2)	Sofaia	Asplundia rigida		TROP	AT	NO	#1	0.761336344555991
AN24_Asplundia(2)	Sofaia	Asplundia rigida		TROP	AT	NO	#1	0.767507591980141
AN24_Asplundia(3)	Sofaia	Asplundia rigida		TROP	AT	NO	#1	0.726064432062849
AN24_Asplundia(3)	Sofaia	Asplundia rigida		TROP	AT	NO	#1	0.748153665403257
AN24_Asplundia(3)	Sofaia	Asplundia rigida		TROP	AT	NO	#1	0.735243963221208
AN24_Dacryodes(1)	Sofaia	Dacryodes excelsa		TROP	AT	NO	#1	0.745416605708889
AN24_Dacryodes(1)	Sofaia	Dacryodes excelsa		TROP	AT	NO	#1	0.770367152891487
AN24_Dacryodes(1)	Sofaia	Dacryodes excelsa		TROP	AT	NO	#1	0.73760966104558
AN24_Dacryodes(2)	Sofaia	Dacryodes excelsa		TROP	AT	NO	#1	0.767819170783179
AN24_Dacryodes(2)	Sofaia	Dacryodes excelsa		TROP	AT	NO	#1	0.792747344578671
AN24_Dacryodes(2)	Sofaia	Dacryodes excelsa		TROP	AT	NO	#1	0.75991272996807
AN24_Dacryodes(3)	Sofaia	Dacryodes excelsa		TROP	AT	NO	#1	0.812084380841908
AN24_Dacryodes(3)	Sofaia	Dacryodes excelsa		TROP	AT	NO	#1	0.83886406454586
AN24_Dacryodes(3)	Sofaia	Dacryodes excelsa		TROP	AT	NO	#1	0.839540939269166
AN24_Gymnosiphon(1)	Sofaia	Gymnosiphon sphaerocarpus		TROP	MH	NO	#1	1.65619470178933
AN24_Gymnosiphon(1)	Sofaia	Gymnosiphon sphaerocarpus		TROP	MH	NO	#1	1.71060204208747
AN24_Gymnosiphon(1)	Sofaia	Gymnosiphon sphaerocarpus		TROP	MH	NO	#1	1.6855989943531
AN24_Gymnosiphon(2)	Sofaia	Gymnosiphon sphaerocarpus		TROP	MH	NO	#1	1.44175588771155
AN24_Gymnosiphon(2)	Sofaia	Gymnosiphon sphaerocarpus		TROP	MH	NO	#1	1.45383446087247
AN24_Gymnosiphon(2)	Sofaia	Gymnosiphon sphaerocarpus		TROP	MH	NO	#1	1.42311484520471
AN24_Gymnosiphon(3)	Sofaia	Gymnosiphon sphaerocarpus		TROP	MH	NO	#1	1.68765812943689
AN24_Gymnosiphon(3)	Sofaia	Gymnosiphon sphaerocarpus		TROP	MH	NO	#1	1.71830861762264
AN24_Gymnosiphon(3)	Sofaia	Gymnosiphon sphaerocarpus		TROP	MH	NO	#1	1.71834480304281
AN24_Marcgravia(1)	Sofaia	Marcgravia sp.		TROP	AT	NO	#1	0.636893929447895
AN24_Marcgravia(1)	Sofaia	Marcgravia sp.		TROP	AT	NO	#1	0.627233852353931
AN24_Marcgravia(1)	Sofaia	Marcgravia sp.		TROP	AT	NO	#1	0.591091253758867
AN24_Marcgravia(2)	Sofaia	Marcgravia sp.		TROP	AT	NO	#1	0.58432368251725
AN24_Marcgravia(2)	Sofaia	Marcgravia sp.		TROP	AT	NO	#1	0.586876742264958
AN24_Marcgravia(2)	Sofaia	Marcgravia sp.		TROP	AT	NO	#1	0.600489826930587
AN24_Marcgravia(3)	Sofaia	Marcgravia sp.		TROP	AT	NO	#1	0.583813310376138
AN24_Marcgravia(3)	Sofaia	Marcgravia sp.		TROP	AT	NO	#1	0.609658363681217
AN24_Marcgravia(3)	Sofaia	Marcgravia sp.		TROP	AT	NO	#1	0.628692999482007
AN24_Piperomia(1)	Sofaia	Piperomia sp.		TROP	AT	NO	#1	1.85872481695634
AN24_Piperomia(1)	Sofaia	Piperomia sp.		TROP	AT	NO	#1	1.7849717251797
AN24_Piperomia(1)	Sofaia	Piperomia sp.		TROP	AT	NO	#1	1.76755358477356
AN24_Piperomia(2)	Sofaia	Piperomia sp.		TROP	AT	NO	#1	1.97915363402473
AN24_Piperomia(2)	Sofaia	Piperomia sp.		TROP	AT	NO	#1	2.02745930652793
AN24_Piperomia(2)	Sofaia	Piperomia sp.		TROP	AT	NO	#1	1.89255407363017
AN24_Piperomia(3)	Sofaia	Piperomia sp.		TROP	AT	NO	#1	1.86831980178027
AN24_Piperomia(3)	Sofaia	Piperomia sp.		TROP	AT	NO	#1	1.9836621800269
AN24_Piperomia(3)	Sofaia	Piperomia sp.		TROP	AT	NO	#1	1.96437833068286
AN24_Voyria(1)	Sofaia	Voyria aphylla		TROP	MH	NO	#1	0.737425184933901
AN24_Voyria(1)	Sofaia	Voyria aphylla		TROP	MH	NO	#1	0.758104772421768
AN24_Voyria(1)	Sofaia	Voyria aphylla		TROP	MH	NO	#1	0.759975855840638
AN24_Voyria(2)	Sofaia	Voyria aphylla		TROP	MH	NO	#1	0.759886734940119
AN24_Voyria(2)	Sofaia	Voyria aphylla		TROP	MH	NO	#1	0.771630378027685
AN24_Voyria(2)	Sofaia	Voyria aphylla		TROP	MH	NO	#1	0.753169924918632
AN24_Voyria(3)	Sofaia	Voyria aphylla		TROP	MH	NO	#1	0.759313071079361
AN24_Voyria(3)	Sofaia	Voyria aphylla		TROP	MH	NO	#1	0.741141670256543
AN24_Voyria(3)	Sofaia	Voyria aphylla		TROP	MH	NO	#1	0.755477960058588
AN24_Wulschlaegelia(1)	Sofaia	Wulschlaegelia aphyla		TROP	MH	O	#1	3.34318006527362
AN24_Wulschlaegelia(1)	Sofaia	Wulschlaegelia aphyla		TROP	MH	O	#1	3.28022613768654
AN24_Wulschlaegelia(1)	Sofaia	Wulschlaegelia aphyla		TROP	MH	O	#1	3.37911569101322
AN24_Wulschlaegelia(2)	Sofaia	Wulschlaegelia aphyla		TROP	MH	O	#1	3.97697610704679
AN24_Wulschlaegelia(2)	Sofaia	Wulschlaegelia aphyla		TROP	MH	O	#1	3.90361533135909
AN24_Wulschlaegelia(2)	Sofaia	Wulschlaegelia aphyla		TROP	MH	O	#1	3.90146235338412
AN24_Wulschlaegelia(3)	Sofaia	Wulschlaegelia aphyla		TROP	MH	O	#1	3.54931340288282
AN24_Wulschlaegelia(3)	Sofaia	Wulschlaegelia aphyla		TROP	MH	O	#1	3.44821156115657
AN24_Wulschlaegelia(3)	Sofaia	Wulschlaegelia aphyla		TROP	MH	O	#1	3.56366087682828
AN25_Apteria(1)	Cascade aux Ecrevisses	Apteria aphylla		TROP	MH	NO	#1	1.34946399707468
AN25_Apteria(1)	Cascade aux Ecrevisses	Apteria aphylla		TROP	MH	NO	#1	0.912908121884102
AN25_Apteria(1)	Cascade aux Ecrevisses	Apteria aphylla		TROP	MH	NO	#1	0.906573701032487
AN25_Apteria(2)	Cascade aux Ecrevisses	Apteria aphylla		TROP	MH	NO	#1	0.854920043034628
AN25_Apteria(2)	Cascade aux Ecrevisses	Apteria aphylla		TROP	MH	NO	#1	0.847901111890539
AN25_Apteria(2)	Cascade aux Ecrevisses	Apteria aphylla		TROP	MH	NO	#1	0.856506885586842
AN25_Apteria(3)	Cascade aux Ecrevisses	Apteria aphylla		TROP	MH	NO	#1	0.894689609998198
AN25_Apteria(3)	Cascade aux Ecrevisses	Apteria aphylla		TROP	MH	NO	#1	0.886909041988204
AN25_Apteria(3)	Cascade aux Ecrevisses	Apteria aphylla		TROP	MH	NO	#1	0.896978722905839
AN25_Comelinaceae(1)	Cascade aux Ecrevisses	Commelina sp		TROP	AT	NO	#1	0.503595730817983
AN25_Comelinaceae(1)	Cascade aux Ecrevisses	Commelina sp		TROP	AT	NO	#1	0.505779351325841
AN25_Comelinaceae(1)	Cascade aux Ecrevisses	Commelina sp		TROP	AT	NO	#1	0.492439324999781
AN25_Comelinaceae(2)	Cascade aux Ecrevisses	Commelina sp		TROP	AT	NO	#1	0.455909330591008
AN25_Comelinaceae(2)	Cascade aux Ecrevisses	Commelina sp		TROP	AT	NO	#1	0.470992168442087
AN25_Comelinaceae(2)	Cascade aux Ecrevisses	Commelina sp		TROP	AT	NO	#1	0.477298558195334
AN25_Comelinaceae(3)	Cascade aux Ecrevisses	Commelina sp		TROP	AT	NO	#1	0.496211124054924
AN25_Comelinaceae(3)	Cascade aux Ecrevisses	Commelina sp		TROP	AT	NO	#1	0.496355675461591
AN25_Comelinaceae(3)	Cascade aux Ecrevisses	Commelina sp		TROP	AT	NO	#1	0.501532324163679
AN25_Dacryodes(1)	Cascade aux Ecrevisses	Dacryodes sp		TROP	AT	NO	#1	0.916104373974228
AN25_Dacryodes(1)	Cascade aux Ecrevisses	Dacryodes sp		TROP	AT	NO	#1	0.980734651670121
AN25_Dacryodes(1)	Cascade aux Ecrevisses	Dacryodes sp		TROP	AT	NO	#1	0.986440226342241
AN25_Dacryodes(2)	Cascade aux Ecrevisses	Dacryodes sp		TROP	AT	NO	#1	0.917384663681403
AN25_Dacryodes(2)	Cascade aux Ecrevisses	Dacryodes sp		TROP	AT	NO	#1	0.951924535776927
AN25_Dacryodes(2)	Cascade aux Ecrevisses	Dacryodes sp		TROP	AT	NO	#1	0.934861151494143
AN25_Dacryodes(3)	Cascade aux Ecrevisses	Dacryodes sp		TROP	AT	NO	#1	0.880810312072642
AN25_Dacryodes(3)	Cascade aux Ecrevisses	Dacryodes sp		TROP	AT	NO	#1	0.909715438114504
AN25_Dacryodes(3)	Cascade aux Ecrevisses	Dacryodes sp		TROP	AT	NO	#1	0.887671741616145
AN25_Graminae(1)	Cascade aux Ecrevisses	Panisetum purpureum		TROP	AT	NO	#1	1.0808483068577
AN25_Graminae(1)	Cascade aux Ecrevisses	Panisetum purpureum		TROP	AT	NO	#1	1.09365064369276
AN25_Graminae(1)	Cascade aux Ecrevisses	Panisetum purpureum		TROP	AT	NO	#1	1.0778499893248
AN25_Graminae(2)	Cascade aux Ecrevisses	Panisetum purpureum		TROP	AT	NO	#1	1.05792995358371
AN25_Graminae(2)	Cascade aux Ecrevisses	Panisetum purpureum		TROP	AT	NO	#1	1.07177611050344
AN25_Graminae(2)	Cascade aux Ecrevisses	Panisetum purpureum		TROP	AT	NO	#1	1.12020547555058
AN25_Gymnosiph(1)	Cascade aux Ecrevisses	Gymnosiphon sp.		TROP	MH	NO	#1	1.01493533428343
AN25_Gymnosiph(1)	Cascade aux Ecrevisses	Gymnosiphon sp.		TROP	MH	NO	#1	1.01246139393527
AN25_Gymnosiph(1)	Cascade aux Ecrevisses	Gymnosiphon sp.		TROP	MH	NO	#1	1.01160069666178
AN25_V. aphylla(1)	Cascade aux Ecrevisses	Voyria aphylla		TROP	MH	NO	#1	0.538604331441067
AN25_V. aphylla(1)	Cascade aux Ecrevisses	Voyria aphylla		TROP	MH	NO	#1	0.547539481631696
AN25_V. aphylla(1)	Cascade aux Ecrevisses	Voyria aphylla		TROP	MH	NO	#1	0.539413712278129
AN25_V. aphylla(2)	Cascade aux Ecrevisses	Voyria aphylla		TROP	MH	NO	#1	0.486554430836872
AN25_V. aphylla(2)	Cascade aux Ecrevisses	Voyria aphylla		TROP	MH	NO	#1	0.527080070813085
AN25_V. aphylla(2)	Cascade aux Ecrevisses	Voyria aphylla		TROP	MH	NO	#1	0.494555428312303
AN25_V. tenella(1)	Cascade aux Ecrevisses	Voyria tenella		TROP	MH	NO	#1	2.04207669760717
AN25_V. tenella(1)	Cascade aux Ecrevisses	Voyria tenella		TROP	MH	NO	#1	2.03161787910074
AN25_V. tenella(1)	Cascade aux Ecrevisses	Voyria tenella		TROP	MH	NO	#1	2.02946630810955
AN25_V. tenella(2)	Cascade aux Ecrevisses	Voyria tenella		TROP	MH	NO	#1	1.88644660859045
AN25_V. tenella(2)	Cascade aux Ecrevisses	Voyria tenella		TROP	MH	NO	#1	1.95589478726679
AN25_V. tenella(2)	Cascade aux Ecrevisses	Voyria tenella		TROP	MH	NO	#1	1.89994567952483
AN25_V. tenella(3)	Cascade aux Ecrevisses	Voyria tenella		TROP	MH	NO	#1	1.82615899115375
AN25_V. tenella(3)	Cascade aux Ecrevisses	Voyria tenella		TROP	MH	NO	#1	1.92504720331175
AN25_V. tenella(3)	Cascade aux Ecrevisses	Voyria tenella		TROP	MH	NO	#1	1.86570880056122
RA49	Mare Longue_A	Clidemia hirta		TROP	AT	NO	#1	0.91729747458183
RA50	Mare Longue_A	Clidemia hirta		TROP	AT	NO	#1	1.41479479479479
RA51	Mare Longue_A	Clidemia hirta		TROP	AT	NO	#1	1.10046190761848
RA52	Mare Longue_A	Clidemia hirta		TROP	AT	NO	#1	0.987741935483871
RA53	Mare Longue_A	Labourdonnaisia calophylloides		TROP	AT	NO	#1	0.591194883877482
RA54	Mare Longue_A	Labourdonnaisia calophylloides		TROP	AT	NO	#1	0.545711159737418
RA55	Mare Longue_A	Labourdonnaisia calophylloides		TROP	AT	NO	#1	0.451643550624133
RA56	Mare Longue_A	Labourdonnaisia calophylloides		TROP	AT	NO	#1	0.614440014498006
RA41	Mare Longue_A	Sizygium cimosum		TROP	AT	NO	#1	0.740834990059642
RA42	Mare Longue_A	Sizygium cimosum		TROP	AT	NO	#1	0.959076923076923
RA43	Mare Longue_A	Sizygium cimosum		TROP	AT	NO	#1	0.833551948051948
RA44	Mare Longue_A	Sizygium cimosum		TROP	AT	NO	#1	1.16510460251046
RA45	Mare Longue_A	Piper borbonense		TROP	AT	NO	#1	1.65828447339848
RA46	Mare Longue_A	Piper borbonense		TROP	AT	NO	#1	1.06631429584959
RA47	Mare Longue_A	Piper borbonense		TROP	AT	NO	#1	0.986255639097744
RA48	Mare Longue_A	Piper borbonense		TROP	AT	NO	#2	0.940302250803859
AN10_Gastrodia (1)	Mare Longue_A	Gastrodia similis		TROP	MH	O	#1	3.81466381767151
AN10_Gastrodia (1)	Mare Longue_A	Gastrodia similis		TROP	MH	O	#1	3.73711283917059
AN10_Gastrodia (1)	Mare Longue_A	Gastrodia similis		TROP	MH	O	#1	3.78103331683511
AN10_Gastrodia (2)	Mare Longue_A	Gastrodia similis		TROP	MH	O	#1	3.67430699538643
AN10_Gastrodia (2)	Mare Longue_A	Gastrodia similis		TROP	MH	O	#1	3.95222521167122
AN10_Gastrodia (2)	Mare Longue_A	Gastrodia similis		TROP	MH	O	#1	4.1055823692776
AN10_Gastrodia (3)	Mare Longue_A	Gastrodia similis		TROP	MH	O	#1	3.87027357462188
AN10_Gastrodia (3)	Mare Longue_A	Gastrodia similis		TROP	MH	O	#1	3.59280404022614
AN10_Gastrodia (3)	Mare Longue_A	Gastrodia similis		TROP	MH	O	#1	3.67141593442558
RB25	Mare Longue_B	Phaius tetragonus		TROP	AT	O	#1	0.627542113323124
RB26	Mare Longue_B	Phaius tetragonus		TROP	AT	O	#1	1.83958031285769
RB27	Mare Longue_B	Phaius tetragonus		TROP	AT	O	#1	1.70390225842281
RB28	Mare Longue_B	Phaius tetragonus		TROP	AT	O	#1	2.70179954441913
RB41	Mare Longue_B	Piper borbonense		TROP	AT	NO	#1	4.82040425531915
RB43	Mare Longue_B	Piper borbonense		TROP	AT	NO	#1	1.73389334262809
RB44	Mare Longue_B	Piper borbonense		TROP	AT	NO	#1	2.63243569387107
RB33	Mare Longue_B	Platylepis occulta		TROP	AT	O	#1	1.29533742331288
RB34	Mare Longue_B	Platylepis occulta		TROP	AT	O	#1	1.3084730195178
RB35	Mare Longue_B	Platylepis occulta		TROP	AT	O	#1	1.26219178082192
RB36	Mare Longue_B	Platylepis occulta		TROP	AT	O	#1	1.07759138381201
RB21	Mare Longue_B	Vanilla planifolia		TROP	AT	O	#1	1.30645761543763
RB22	Mare Longue_B	Vanilla planifolia		TROP	AT	O	#1	1.31814895606108
RB23	Mare Longue_B	Vanilla planifolia		TROP	AT	O	#1	1.29839184597962
RB24	Mare Longue_B	Vanilla planifolia		TROP	AT	O	#1	1.47575180564675
RB45	Mare Longue_B	Chassalia corrallioides		TROP	AT	NO	#1	0.580674157303371
RB46	Mare Longue_B	Chassalia corrallioides		TROP	AT	NO	#1	0.624170112226816
RB47	Mare Longue_B	Chassalia corrallioides		TROP	AT	NO	#1	0.880909090909091
RB48	Mare Longue_B	Chassalia corrallioides		TROP	AT	NO	#1	0.659322328410078
RB49	Mare Longue_B	Clidemia hirta		TROP	AT	NO	#1	0.946794258373206
RB50	Mare Longue_B	Clidemia hirta		TROP	AT	NO	#1	0.87760396039604
RB51	Mare Longue_B	Clidemia hirta		TROP	AT	NO	#1	0.773484573502722
RB52	Mare Longue_B	Clidemia hirta		TROP	AT	NO	#1	0.755110600402183
RB57	Mare Longue_B	Labourdonnaisia calophylloides		TROP	AT	NO	#1	0.613745624270712
RB58	Mare Longue_B	Labourdonnaisia calophylloides		TROP	AT	NO	#1	0.50962582538518
RB59	Mare Longue_B	Labourdonnaisia calophylloides		TROP	AT	NO	#1	0.586328649969456
RB60	Mare Longue_B	Labourdonnaisia calophylloides		TROP	AT	NO	#1	0.586650468587296
RB53	Mare Longue_B	Sizygium jambos		TROP	AT	NO	#1	0.510951847704367
RB54	Mare Longue_B	Sizygium jambos		TROP	AT	NO	#1	1.15661748013621
RB55	Mare Longue_B	Sizygium jambos		TROP	AT	NO	#1	0.43735519125683
RB56	Mare Longue_B	Sizygium jambos		TROP	AT	NO	#1	1.62134608311879
AN9_Gaertnera(1)	Mare Longue_B	Gaertnera vaginata		TROP	AT	NO	#1	0.739684271813487
AN9_Gaertnera(1)	Mare Longue_B	Gaertnera vaginata		TROP	AT	NO	#1	0.728591588154557
AN9_Gaertnera(1)	Mare Longue_B	Gaertnera vaginata		TROP	AT	NO	#1	0.768405263273835
AN9_Gaertnera(2)	Mare Longue_B	Gaertnera vaginata		TROP	AT	NO	#1	0.657235221082351
AN9_Gaertnera(2)	Mare Longue_B	Gaertnera vaginata		TROP	AT	NO	#1	0.692082258053831
AN9_Gaertnera(2)	Mare Longue_B	Gaertnera vaginata		TROP	AT	NO	#1	0.689369111193256
AN9_Gaertnera(3)	Mare Longue_B	Gaertnera vaginata		TROP	AT	NO	#1	0.79909960944625
AN9_Gaertnera(3)	Mare Longue_B	Gaertnera vaginata		TROP	AT	NO	#1	0.778119670812403
AN9_Gaertnera(3)	Mare Longue_B	Gaertnera vaginata		TROP	AT	NO	#1	0.789157975792315
AN9_Gastrodia(1)	Mare Longue_B	Gastrodia similis		TROP	MH	O	#1	3.66055001694922
AN9_Gastrodia(1)	Mare Longue_B	Gastrodia similis		TROP	MH	O	#1	3.63081482641406
AN9_Gastrodia(1)	Mare Longue_B	Gastrodia similis		TROP	MH	O	#1	3.72443034987311
AN9_Gastrodia(2)	Mare Longue_B	Gastrodia similis		TROP	MH	O	#1	3.08953481554851
AN9_Gastrodia(2)	Mare Longue_B	Gastrodia similis		TROP	MH	O	#1	3.05201254602188
AN9_Gastrodia(2)	Mare Longue_B	Gastrodia similis		TROP	MH	O	#1	3.1478553950558
AN9_Gastrodia(3)	Mare Longue_B	Gastrodia similis		TROP	MH	O	#1	3.38993496451355
AN9_Gastrodia(3)	Mare Longue_B	Gastrodia similis		TROP	MH	O	#1	3.40925384722931
AN9_Gastrodia(3)	Mare Longue_B	Gastrodia similis		TROP	MH	O	#1	3.3625410362031
AN9_Pitosporum(1)	Mare Longue_B	Pitosporum sp.		TROP	AT	NO	#1	0.825975733851685
AN9_Pitosporum(1)	Mare Longue_B	Pitosporum sp.		TROP	AT	NO	#1	0.824318867142577
AN9_Pitosporum(1)	Mare Longue_B	Pitosporum sp.		TROP	AT	NO	#1	0.84332306397177
AN9_Pitosporum(2)	Mare Longue_B	Pitosporum sp.		TROP	AT	NO	#1	0.736379446775703
AN9_Pitosporum(2)	Mare Longue_B	Pitosporum sp.		TROP	AT	NO	#1	0.732677459623436
AN9_Pitosporum(2)	Mare Longue_B	Pitosporum sp.		TROP	AT	NO	#1	0.745145532724195
AN9_Pitosporum(3)	Mare Longue_B	Pitosporum sp.		TROP	AT	NO	#1	0.736647857449196
AN9_Pitosporum(3)	Mare Longue_B	Pitosporum sp.		TROP	AT	NO	#1	0.740337885787205
AN9_Pitosporum(3)	Mare Longue_B	Pitosporum sp.		TROP	AT	NO	#1	0.736084218576854
AN4_Abies(1)	Obihiro	Abies sachalinensis		TEMP	AT	NO	#1	1.43976317018356
AN4_Abies(1)	Obihiro	Abies sachalinensis		TEMP	AT	NO	#1	1.47339855767614
AN4_Abies(1)	Obihiro	Abies sachalinensis		TEMP	AT	NO	#1	1.48254784342955
AN4_Abies(2)	Obihiro	Abies sachalinensis		TEMP	AT	NO	#1	1.64251000961679
AN4_Abies(2)	Obihiro	Abies sachalinensis		TEMP	AT	NO	#1	1.83683818042892
AN4_Abies(2)	Obihiro	Abies sachalinensis		TEMP	AT	NO	#1	1.73154922184599
AN4_Abies(3)	Obihiro	Abies sachalinensis		TEMP	AT	NO	#1	1.66067138579721
AN4_Abies(3)	Obihiro	Abies sachalinensis		TEMP	AT	NO	#1	1.60687406592557
AN4_Abies(3)	Obihiro	Abies sachalinensis		TEMP	AT	NO	#1	1.59703934972364
AN4_Agrimonia(1)	Obihiro	Agrimonia pilosa		TEMP	AT	NO	#1	3.470977234697
AN4_Agrimonia(1)	Obihiro	Agrimonia pilosa		TEMP	AT	NO	#1	3.52581545800925
AN4_Agrimonia(1)	Obihiro	Agrimonia pilosa		TEMP	AT	NO	#1	3.44393943962851
AN4_Agrimonia(2)	Obihiro	Agrimonia pilosa		TEMP	AT	NO	#1	3.31979449229198
AN4_Agrimonia(2)	Obihiro	Agrimonia pilosa		TEMP	AT	NO	#1	3.40875229322433
AN4_Agrimonia(2)	Obihiro	Agrimonia pilosa		TEMP	AT	NO	#1	3.40807562415742
AN4_Agrimonia(3)	Obihiro	Agrimonia pilosa		TEMP	AT	NO	#1	3.43153393591459
AN4_Agrimonia(3)	Obihiro	Agrimonia pilosa		TEMP	AT	NO	#1	3.54427958173634
AN4_Agrimonia(3)	Obihiro	Agrimonia pilosa		TEMP	AT	NO	#1	3.53283387492505
AN4_Chimaphila(1)	Obihiro	Chimaphila japonica		TEMP	MX	NO	#1	0.830617375460411
AN4_Chimaphila(1)	Obihiro	Chimaphila japonica		TEMP	MX	NO	#1	0.840639425289434
AN4_Chimaphila(1)	Obihiro	Chimaphila japonica		TEMP	MX	NO	#1	0.806798732089225
AN4_Chimaphila(2)	Obihiro	Chimaphila japonica		TEMP	MX	NO	#1	0.94241890882053
AN4_Chimaphila(2)	Obihiro	Chimaphila japonica		TEMP	MX	NO	#1	0.897516456981424
AN4_Chimaphila(2)	Obihiro	Chimaphila japonica		TEMP	MX	NO	#1	0.907822555420558
AN4_Chimaphila(3)	Obihiro	Chimaphila japonica		TEMP	MX	NO	#1	0.882830608405976
AN4_Chimaphila(3)	Obihiro	Chimaphila japonica		TEMP	MX	NO	#1	0.85781963406281
AN4_Chimaphila(3)	Obihiro	Chimaphila japonica		TEMP	MX	NO	#1	0.870093651132649
AN4_Orthilia(1)	Obihiro	Orthilia secunda		TEMP	MX	NO	#1	1.53946920868997
AN4_Orthilia(1)	Obihiro	Orthilia secunda		TEMP	MX	NO	#1	1.53051303595977
AN4_Orthilia(1)	Obihiro	Orthilia secunda		TEMP	MX	NO	#1	1.56842998297978
AN4_Orthilia(2)	Obihiro	Orthilia secunda		TEMP	MX	NO	#1	1.50055177735438
AN4_Orthilia(2)	Obihiro	Orthilia secunda		TEMP	MX	NO	#1	1.52534151733235
AN4_Orthilia(2)	Obihiro	Orthilia secunda		TEMP	MX	NO	#1	1.53935926797206
AN4_Orthilia(3)	Obihiro	Orthilia secunda		TEMP	MX	NO	#1	1.51166381678344
AN4_Orthilia(3)	Obihiro	Orthilia secunda		TEMP	MX	NO	#1	1.5208062078489
AN4_Orthilia(3)	Obihiro	Orthilia secunda		TEMP	MX	NO	#1	1.55623954930667
AN4_Pyrola(1)	Obihiro	Pyrola asarifolia		TEMP	MX	NO	#1	2.06135804847709
AN4_Pyrola(1)	Obihiro	Pyrola asarifolia		TEMP	MX	NO	#1	2.06907461140076
AN4_Pyrola(1)	Obihiro	Pyrola asarifolia		TEMP	MX	NO	#1	2.04820508427134
AN4_Pyrola(2)	Obihiro	Pyrola asarifolia		TEMP	MX	NO	#1	2.04965422572967
AN4_Pyrola(2)	Obihiro	Pyrola asarifolia		TEMP	MX	NO	#1	2.08006862998927
AN4_Pyrola(2)	Obihiro	Pyrola asarifolia		TEMP	MX	NO	#1	2.04256267630331
AN4_Pyrola(3)	Obihiro	Pyrola asarifolia		TEMP	MX	NO	#1	2.02516541467764
AN4_Pyrola(3)	Obihiro	Pyrola asarifolia		TEMP	MX	NO	#1	1.98563524946707
AN4_Pyrola(3)	Obihiro	Pyrola asarifolia		TEMP	MX	NO	#1	1.96169553656505
AN4_Pyrola(1)	Obihiro	Pyrola chlorantha		TEMP	MX	NO	#1	2.87407561784329
AN4_Pyrola(1)	Obihiro	Pyrola chlorantha		TEMP	MX	NO	#1	2.94458707001557
AN4_Pyrola(1)	Obihiro	Pyrola chlorantha		TEMP	MX	NO	#1	2.9698377408023
AN4_Pyrola(2)	Obihiro	Pyrola chlorantha		TEMP	MX	NO	#1	2.70479477981054
AN4_Pyrola(2)	Obihiro	Pyrola chlorantha		TEMP	MX	NO	#1	2.87012263430687
AN4_Pyrola(2)	Obihiro	Pyrola chlorantha		TEMP	MX	NO	#1	2.63720761258141
AN4_Pyrola(3)	Obihiro	Pyrola chlorantha		TEMP	MX	NO	#1	2.48606261060489
AN4_Pyrola(3)	Obihiro	Pyrola chlorantha		TEMP	MX	NO	#1	2.49811525968613
AN4_Pyrola(3)	Obihiro	Pyrola chlorantha		TEMP	MX	NO	#1	2.27913214193188
AN4_Quercus(1)	Obihiro	Quercus dentata		TEMP	AT	NO	#1	1.58951864272912
AN4_Quercus(1)	Obihiro	Quercus dentata		TEMP	AT	NO	#1	1.60094734635524
AN4_Quercus(1)	Obihiro	Quercus dentata		TEMP	AT	NO	#1	1.57113911778177
AN4_Quercus(2)	Obihiro	Quercus dentata		TEMP	AT	NO	#1	1.53184306118378
AN4_Quercus(2)	Obihiro	Quercus dentata		TEMP	AT	NO	#1	1.57536966677179
AN4_Quercus(2)	Obihiro	Quercus dentata		TEMP	AT	NO	#1	1.56870011328251
AN4_Quercus(3)	Obihiro	Quercus dentata		TEMP	AT	NO	#1	1.50097330802301
AN4_Quercus(3)	Obihiro	Quercus dentata		TEMP	AT	NO	#1	1.54288589308051
AN4_Quercus(3)	Obihiro	Quercus dentata		TEMP	AT	NO	#1	1.5006741522086
AN4_Taraxacum(1)	Obihiro	Taraxacum sp.		TEMP	AT	NO	#1	3.42062462263796
AN4_Taraxacum(1)	Obihiro	Taraxacum sp.		TEMP	AT	NO	#1	3.55678326364523
AN4_Taraxacum(1)	Obihiro	Taraxacum sp.		TEMP	AT	NO	#1	3.64976006883111
AN4_Taraxacum(2)	Obihiro	Taraxacum sp.		TEMP	AT	NO	#1	3.13718019973561
AN4_Taraxacum(2)	Obihiro	Taraxacum sp.		TEMP	AT	NO	#1	3.20835269572251
AN4_Taraxacum(2)	Obihiro	Taraxacum sp.		TEMP	AT	NO	#1	3.17096782232401
AN4_Taraxacum(3)	Obihiro	Taraxacum sp.		TEMP	AT	NO	#1	3.62756600073142
AN4_Taraxacum(3)	Obihiro	Taraxacum sp.		TEMP	AT	NO	#1	3.43633187839003
AN4_Taraxacum(3)	Obihiro	Taraxacum sp.		TEMP	AT	NO	#1	3.48028576084682
AN14_Cephalanthera(1)	Pagny Blanche	Cephalanthera damasonium		TEMP	MX	O	#1	3.63529074171187
AN14_Cephalanthera(1)	Pagny Blanche	Cephalanthera damasonium		TEMP	MX	O	#1	3.81092781739228
AN14_Cephalanthera(1)	Pagny Blanche	Cephalanthera damasonium		TEMP	MX	O	#1	3.5206218975767
AN14_Cephalanthera(2)	Pagny Blanche	Cephalanthera damasonium		TEMP	MX	O	#1	3.91373821980113
AN14_Cephalanthera(2)	Pagny Blanche	Cephalanthera damasonium		TEMP	MX	O	#1	3.96992172433576
AN14_Cephalanthera(2)	Pagny Blanche	Cephalanthera damasonium		TEMP	MX	O	#1	3.91669894977991
AN14_Cephalanthera(3)	Pagny Blanche	Cephalanthera damasonium		TEMP	MX	O	#1	4.90080882538705
AN14_Cephalanthera(3)	Pagny Blanche	Cephalanthera damasonium		TEMP	MX	O	#1	4.85537923743502
AN14_Cephalanthera(3)	Pagny Blanche	Cephalanthera damasonium		TEMP	MX	O	#1	4.88781489828747
AN14_Fagus(1)	Pagny Blanche	Fagus silvatica		TEMP	AT	NO	#1	0.612340527832344
AN14_Fagus(1)	Pagny Blanche	Fagus silvatica		TEMP	AT	NO	#1	0.631798326551527
AN14_Fagus(1)	Pagny Blanche	Fagus silvatica		TEMP	AT	NO	#1	0.629664429350957
AN14_Fagus(2)	Pagny Blanche	Fagus silvatica		TEMP	AT	NO	#1	0.582696738400828
AN14_Fagus(2)	Pagny Blanche	Fagus silvatica		TEMP	AT	NO	#1	0.602553594937927
AN14_Fagus(2)	Pagny Blanche	Fagus silvatica		TEMP	AT	NO	#1	0.598396679197074
AN14_Fagus(3)	Pagny Blanche	Fagus silvatica		TEMP	AT	NO	#1	0.632796767842503
AN14_Fagus(3)	Pagny Blanche	Fagus silvatica		TEMP	AT	NO	#1	0.630645760939967
AN14_Fagus(3)	Pagny Blanche	Fagus silvatica		TEMP	AT	NO	#1	0.638185215498857
AN14_Monotropa(1)	Pagny Blanche	Monotropa hypopitys		TEMP	MH	NO	#1	1.35260572367318
AN14_Monotropa(1)	Pagny Blanche	Monotropa hypopitys		TEMP	MH	NO	#1	1.35227818576761
AN14_Monotropa(1)	Pagny Blanche	Monotropa hypopitys		TEMP	MH	NO	#1	1.36079008638059
AN14_Monotropa(2)	Pagny Blanche	Monotropa hypopitys		TEMP	MH	NO	#1	1.33118229906472
AN14_Monotropa(2)	Pagny Blanche	Monotropa hypopitys		TEMP	MH	NO	#1	1.31126874424689
AN14_Monotropa(2)	Pagny Blanche	Monotropa hypopitys		TEMP	MH	NO	#1	1.32473395121095
AN14_Monotropa(3)	Pagny Blanche	Monotropa hypopitys		TEMP	MH	NO	#1	1.32788700961006
AN14_Monotropa(3)	Pagny Blanche	Monotropa hypopitys		TEMP	MH	NO	#1	1.31571426574963
AN14_Monotropa(3)	Pagny Blanche	Monotropa hypopitys		TEMP	MH	NO	#1	1.33117565242124
AN14_Neottia(1)	Pagny Blanche	Neottia nidus-avis		TEMP	MH	O	#1	4.2770498640089
AN14_Neottia(1)	Pagny Blanche	Neottia nidus-avis		TEMP	MH	O	#1	4.54267781541251
AN14_Neottia(1)	Pagny Blanche	Neottia nidus-avis		TEMP	MH	O	#1	4.53570567692
AN14_Neottia(2)	Pagny Blanche	Neottia nidus-avis		TEMP	MH	O	#1	4.46047692402445
AN14_Neottia(2)	Pagny Blanche	Neottia nidus-avis		TEMP	MH	O	#1	4.59087998924692
AN14_Neottia(2)	Pagny Blanche	Neottia nidus-avis		TEMP	MH	O	#1	4.53909894973756
AN14_Neottia(3)	Pagny Blanche	Neottia nidus-avis		TEMP	MH	O	#1	4.7915460603706
AN14_Neottia(3)	Pagny Blanche	Neottia nidus-avis		TEMP	MH	O	#1	4.66828164268147
AN14_Neottia(3)	Pagny Blanche	Neottia nidus-avis		TEMP	MH	O	#1	4.64267745755072
AN14_Stellaria(1)	Pagny Blanche	Stelaria sp.		TEMP	AT	NO	#1	1.9076992157347
AN14_Stellaria(1)	Pagny Blanche	Stelaria sp.		TEMP	AT	NO	#1	1.95877926850818
AN14_Stellaria(1)	Pagny Blanche	Stelaria sp.		TEMP	AT	NO	#1	1.96904780928301
AN14_Stellaria(2)	Pagny Blanche	Stelaria sp.		TEMP	AT	NO	#1	1.4156348960828
AN14_Stellaria(2)	Pagny Blanche	Stelaria sp.		TEMP	AT	NO	#1	1.4393808249826
AN14_Stellaria(2)	Pagny Blanche	Stelaria sp.		TEMP	AT	NO	#1	1.42040337577142
AN3_Epipogium(1)	Siniq	Epipogium aphyllum		TEMP	MH	O	#1	6.87667458823669
AN3_Epipogium(1)	Siniq	Epipogium aphyllum		TEMP	MH	O	#1	6.78563340662032
AN3_Epipogium(1)	Siniq	Epipogium aphyllum		TEMP	MH	O	#1	6.40539115185531
AN3_Epipogium(2)	Siniq	Epipogium aphyllum		TEMP	MH	O	#1	9.50100204965743
AN3_Epipogium(2)	Siniq	Epipogium aphyllum		TEMP	MH	O	#1	10.1431288176545
AN3_Epipogium(2)	Siniq	Epipogium aphyllum		TEMP	MH	O	#1	8.93655278607235
AN3_Epipogium(3)	Siniq	Epipogium aphyllum		TEMP	MH	O	#1	7.65339303447469
AN3_Epipogium(3)	Siniq	Epipogium aphyllum		TEMP	MH	O	#1	7.33301888967635
AN3_Epipogium(3)	Siniq	Epipogium aphyllum		TEMP	MH	O	#1	7.672
AN3_Prunella(1)	Siniq	Prunella vularis		TEMP	AT	NO	#1	4.53899205150303
AN3_Prunella(1)	Siniq	Prunella vularis		TEMP	AT	NO	#1	4.58010665999842
AN3_Prunella(1)	Siniq	Prunella vularis		TEMP	AT	NO	#1	4.52005456603587
AN3_Prunella(2)	Siniq	Prunella vularis		TEMP	AT	NO	#1	4.20287672869634
AN3_Prunella(2)	Siniq	Prunella vularis		TEMP	AT	NO	#1	4.77622953114636
AN3_Prunella(2)	Siniq	Prunella vularis		TEMP	AT	NO	#1	4.28563008188903
AN3_Prunella(3)	Siniq	Prunella vularis		TEMP	AT	NO	#1	4.28010419109177
AN3_Prunella(3)	Siniq	Prunella vularis		TEMP	AT	NO	#1	4.24225064239343
AN3_Prunella(3)	Siniq	Prunella vularis		TEMP	AT	NO	#1	4.61250447988615
AN3_Vicia(1)	Siniq	Vicia sepium		TEMP	AT	NO	#1	3.15270000320274
AN3_Vicia(1)	Siniq	Vicia sepium		TEMP	AT	NO	#1	3.09285721726957
AN3_Vicia(1)	Siniq	Vicia sepium		TEMP	AT	NO	#1	3.17705630063445
AN3_Vicia(2)	Siniq	Vicia sepium		TEMP	AT	NO	#1	3.29685438384842
AN3_Vicia(2)	Siniq	Vicia sepium		TEMP	AT	NO	#1	3.24454859894999
AN3_Vicia(2)	Siniq	Vicia sepium		TEMP	AT	NO	#1	3.30096567036498
AN3_Vicia(3)	Siniq	Vicia sepium		TEMP	AT	NO	#1	3.30678121304686
AN3_Vicia(3)	Siniq	Vicia sepium		TEMP	AT	NO	#1	3.36311143614666
AN3_Vicia(3)	Siniq	Vicia sepium		TEMP	AT	NO	#1	3.37907319403601
AN7_Epipactis(1)	Montpellier	Epipactis helleborine		TEMP	MX	O	#1	2.15246848079007
AN7_Epipactis(1)	Montpellier	Epipactis helleborine		TEMP	MX	O	#1	2.15383086826762
AN7_Epipactis(1)	Montpellier	Epipactis helleborine		TEMP	MX	O	#1	2.11473133336691
AN7_Epipactis(2)	Montpellier	Epipactis helleborine		TEMP	MX	O	#1	2.52190846402618
AN7_Epipactis(2)	Montpellier	Epipactis helleborine		TEMP	MX	O	#1	2.55096273364289
AN7_Epipactis(2)	Montpellier	Epipactis helleborine		TEMP	MX	O	#1	2.57116548855192
AN7_Epipactis(3)	Montpellier	Epipactis helleborine		TEMP	MX	O	#1	2.05816405401209
AN7_Epipactis(3)	Montpellier	Epipactis helleborine		TEMP	MX	O	#1	2.10023032911539
AN7_Epipactis(3)	Montpellier	Epipactis helleborine		TEMP	MX	O	#1	2.05609834491091
AN7_Eryngium(1)	Montpellier	Eryngium sp.		TEMP	AT	NO	#1	1.98451845101233
AN7_Eryngium(1)	Montpellier	Eryngium sp.		TEMP	AT	NO	#1	1.93099159525139
AN7_Eryngium(1)	Montpellier	Eryngium sp.		TEMP	AT	NO	#1	1.93596060866999
AN7_Eryngium(2)	Montpellier	Eryngium sp.		TEMP	AT	NO	#1	1.69181761110366
AN7_Eryngium(2)	Montpellier	Eryngium sp.		TEMP	AT	NO	#1	1.75167538243947
AN7_Eryngium(2)	Montpellier	Eryngium sp.		TEMP	AT	NO	#1	1.70169050482778
AN7_Eryngium(3)	Montpellier	Eryngium sp.		TEMP	AT	NO	#1	1.67627558069801
AN7_Eryngium(3)	Montpellier	Eryngium sp.		TEMP	AT	NO	#1	1.65125673589435
AN7_Eryngium(3)	Montpellier	Eryngium sp.		TEMP	AT	NO	#1	1.65496474444447
AN7_Limodorum(1)	Montpellier	Limodorum abortivum		TEMP	MX	O	#1	5.19263923097338
AN7_Limodorum(1)	Montpellier	Limodorum abortivum		TEMP	MX	O	#1	5.15044072310818
AN7_Limodorum(1)	Montpellier	Limodorum abortivum		TEMP	MX	O	#1	5.37095019153854
AN7_Limodorum(2)	Montpellier	Limodorum abortivum		TEMP	MX	O	#1	5.40478194823294
AN7_Limodorum(2)	Montpellier	Limodorum abortivum		TEMP	MX	O	#1	5.5127323924284
AN7_Limodorum(2)	Montpellier	Limodorum abortivum		TEMP	MX	O	#1	5.51541861824085
AN7_Limodorum(3)	Montpellier	Limodorum abortivum		TEMP	MX	O	#1	5.22207519749023
AN7_Limodorum(3)	Montpellier	Limodorum abortivum		TEMP	MX	O	#1	5.14139208324314
AN7_Limodorum(3)	Montpellier	Limodorum abortivum		TEMP	MX	O	#1	5.10403949336099
AN7_Rubia(1)	Montpellier	Rubia peregrina		TEMP	AT	NO	#1	1.32910247481396
AN7_Rubia(1)	Montpellier	Rubia peregrina		TEMP	AT	NO	#1	1.33634365014992
AN7_Rubia(1)	Montpellier	Rubia peregrina		TEMP	AT	NO	#1	1.35610347332073
AN7_Rubia(2)	Montpellier	Rubia peregrina		TEMP	AT	NO	#1	1.42036253565008
AN7_Rubia(2)	Montpellier	Rubia peregrina		TEMP	AT	NO	#1	1.41638275858574
AN7_Rubia(2)	Montpellier	Rubia peregrina		TEMP	AT	NO	#1	1.41282834310858
AN7_Rubia(3)	Montpellier	Rubia peregrina		TEMP	AT	NO	#1	1.33896695531854
AN7_Rubia(3)	Montpellier	Rubia peregrina		TEMP	AT	NO	#1	1.34788926586327
AN7_Rubia(3)	Montpellier	Rubia peregrina		TEMP	AT	NO	#1	1.3385473695102
AN7_Rubus(1)	Montpellier	Rubus fruticosus		TEMP	AT	NO	#1	2.25426333050733
AN7_Rubus(1)	Montpellier	Rubus fruticosus		TEMP	AT	NO	#1	2.27804278147256
AN7_Rubus(1)	Montpellier	Rubus fruticosus		TEMP	AT	NO	#1	2.21826822450323
AN7_Rubus(2)	Montpellier	Rubus fruticosus		TEMP	AT	NO	#1	2.21635714847114
AN7_Rubus(2)	Montpellier	Rubus fruticosus		TEMP	AT	NO	#1	2.31018077749862
AN7_Rubus(2)	Montpellier	Rubus fruticosus		TEMP	AT	NO	#1	2.24662761336799
AN7_Rubus(3)	Montpellier	Rubus fruticosus		TEMP	AT	NO	#1	2.21641606577658
AN7_Rubus(3)	Montpellier	Rubus fruticosus		TEMP	AT	NO	#1	2.24048108478674
AN7_Rubus(3)	Montpellier	Rubus fruticosus		TEMP	AT	NO	#1	2.24125202728191
BE53	Boigneville	Acer pseudoplatanus		TEMP	AT	NO	#2	1.45206329506671
BE57	Boigneville	Acer pseudoplatanus		TEMP	AT	NO	#2	1.46072796934866
BE65	Boigneville	Acer pseudoplatanus		TEMP	AT	NO	#2	1.40704500978474
BE67	Boigneville	Acer pseudoplatanus		TEMP	AT	NO	#2	1.63161465400271
BE86	Boigneville	Cephalanthera damasonium		TEMP	MX	O	#2	3.3906847410497
BE87	Boigneville	Cephalanthera damasonium		TEMP	MX	O	#2	3.87843432442604
BE88	Boigneville	Cephalanthera damasonium		TEMP	MX	O	#2	5.2153024911032
BE89	Boigneville	Cephalanthera damasonium		TEMP	MX	O	#2	4.77898673920435
BE95	Boigneville	Cephalanthera damasonium		TEMP	MX	O	#2	3.93166506256015
BE47	Boigneville	Cephalanthera damasonium		TEMP	MX	O	#2	4.38551859099804
BE48	Boigneville	Cephalanthera damasonium		TEMP	MX	O	#2	4.56231206147678
BE58	Boigneville	Cephalanthera damasonium		TEMP	MX	O	#2	4.57190737355271
BE59	Boigneville	Cephalanthera damasonium		TEMP	MX	O	#2	4.53374633192044
BE82	Boigneville	Cephalanthera damasonium-albino		TEMP	MH	O	#2	8.39438122332859
BE83	Boigneville	Cephalanthera damasonium-albino		TEMP	MH	O	#2	6.91951038575668
BE84	Boigneville	Cephalanthera damasonium-albino		TEMP	MH	O	#2	7.70240354206199
BE85	Boigneville	Cephalanthera damasonium-albino		TEMP	MH	O	#2	7.50443419652359
BE74	Boigneville	Cornus sanguinea		TEMP	AT	NO	#2	1.81766704416761
BE75	Boigneville	Cornus sanguinea		TEMP	AT	NO	#2	1.76263001485884
BE76	Boigneville	Cornus sanguinea		TEMP	AT	NO	#2	1.59798678829821
BE36	Boigneville	Dioscorea comunis		TEMP	AT	NO	#2	2.32938856015779
BE40	Boigneville	Dioscorea comunis		TEMP	AT	NO	#2	2.37491982039769
BE62	Boigneville	Dioscorea comunis		TEMP	AT	NO	#2	1.975
BE81	Boigneville	Dioscorea comunis		TEMP	AT	NO	#2	2.08563985672419
BE96	Boigneville	Dioscorea comunis		TEMP	AT	NO	#2	1.77997320830543
BE46	Boigneville	Epipactis helleborine		TEMP	MX	O	#2	6.02416155787955
BE51	Boigneville	Epipactis helleborine		TEMP	MX	O	#2	7.5055720653789
BE52	Boigneville	Epipactis helleborine		TEMP	MX	O	#2	5.86339345357381
BE66	Boigneville	Epipactis helleborine		TEMP	MX	O	#2	8.1500896057348
BE33	Boigneville	Hedera helix		TEMP	AT	NO	#2	1.89396522332083
BE42	Boigneville	Hedera helix		TEMP	AT	NO	#2	2.48671459831197
BE43	Boigneville	Hedera helix		TEMP	AT	NO	#2	2.22286597141754
BE45	Boigneville	Hedera helix		TEMP	AT	NO	#2	1.74537037037037
BE34	Boigneville	Neottia ovata		TEMP	AT	O	#2	1.81535947712418
BE41	Boigneville	Neottia ovata		TEMP	AT	O	#2	2.08514492753623
BE61	Boigneville	Neottia ovata		TEMP	AT	O	#2	2.36708365910868
BE79	Boigneville	Neottia ovata		TEMP	AT	O	#2	2.08744968898646
BE54	Boigneville	Ophrys insectifera		TEMP	AT	O	#2	2.68576104746318
BE55	Boigneville	Ophrys insectifera		TEMP	AT	O	#2	3.31148065238248
BE56	Boigneville	Ophrys insectifera		TEMP	AT	O	#2	3.79832810867294
BE80	Boigneville	Ophrys insectifera		TEMP	AT	O	#2	5.83488632128215
BE68	Boigneville	Ophrys insectifera		TEMP	AT	O	#2	2.78576696165192
BE39	Boigneville	Orchis purpurea		TEMP	AT	O	#2	2.42851768246802
BE49	Boigneville	Orchis purpurea		TEMP	AT	O	#2	2.28576821442054
BE69	Boigneville	Orchis purpurea		TEMP	AT	O	#2	2.48017184401851
BE72	Boigneville	Orchis purpurea		TEMP	AT	O	#2	2.45390855457227
BE32	Boigneville	Polygonatum multiflorum		TEMP	AT	NO	#2	1.7214983713355
BE37	Boigneville	Polygonatum multiflorum		TEMP	AT	NO	#2	1.59623689080814
BE44	Boigneville	Polygonatum multiflorum		TEMP	AT	NO	#2	1.90018148820327
BE73	Boigneville	Polygonatum multiflorum		TEMP	AT	NO	#2	1.51788815560959
BE91	Boigneville	Polygonatum multiflorum		TEMP	AT	NO	#2	1.68713639301875
BE38	Boigneville	Rubia tinctorum		TEMP	AT	NO	#2	1.68083097261568
BE64	Boigneville	Rubia tinctorum		TEMP	AT	NO	#2	1.80369127516779
BE70	Boigneville	Rubia tinctorum		TEMP	AT	NO	#2	1.63006177076184
BE71	Boigneville	Rubia tinctorum		TEMP	AT	NO	#2	1.97709163346614
BE78	Boigneville	Rubia tinctorum		TEMP	AT	NO	#2	1.90364826941066
BG5	Buno-Gironville	Cephalanthera damasonium		TEMP	MX	O	#2	2.00269334359369
BG6	Buno-Gironville	Cephalanthera damasonium		TEMP	MX	O	#2	2.25567976920303
BG7	Buno-Gironville	Cephalanthera damasonium		TEMP	MX	O	#2	2.20038910505837
BG8	Buno-Gironville	Cephalanthera damasonium		TEMP	MX	O	#2	1.90494296577947
BG37	Buno-Gironville	Clematis sp.		TEMP	AT	NO	#2	1.10967979389032
BG38	Buno-Gironville	Clematis sp.		TEMP	AT	NO	#2	1.26082251082251
BG39	Buno-Gironville	Clematis sp.		TEMP	AT	NO	#2	1.19520547945205
BG41	Buno-Gironville	Clematis sp.		TEMP	AT	NO	#2	1.18496012153437
BG1	Buno-Gironville	Epipactis atrorubens		TEMP	MX	O	#2	2.01771274547555
BG2	Buno-Gironville	Epipactis atrorubens		TEMP	MX	O	#2	1.98379869010686
BG3	Buno-Gironville	Epipactis atrorubens		TEMP	MX	O	#2	1.90468700849324
BG4	Buno-Gironville	Epipactis atrorubens		TEMP	MX	O	#2	2.00781540751768
BG13	Buno-Gironville	Epipactis helleborine		TEMP	MX	O	#2	2.87861915367483
BG14	Buno-Gironville	Epipactis helleborine		TEMP	MX	O	#2	2.67086730911786
BG15	Buno-Gironville	Epipactis helleborine		TEMP	MX	O	#2	2.08669755129054
BG16	Buno-Gironville	Epipactis helleborine		TEMP	MX	O	#2	1.77121212121212
BG21	Buno-Gironville	Epipactis muellerii		TEMP	MX	O	#2	2.0708162504659
BG22	Buno-Gironville	Epipactis muellerii		TEMP	MX	O	#2	2.50647985989492
BG23	Buno-Gironville	Epipactis muellerii		TEMP	MX	O	#2	3.09324324324324
BG24	Buno-Gironville	Epipactis muellerii		TEMP	MX	O	#2	2.7660485021398
BG17	Buno-Gironville	Fragaria vesca		TEMP	AT	NO	#2	1.28618421052632
BG18	Buno-Gironville	Fragaria vesca		TEMP	AT	NO	#2	1.48179366149697
BG19	Buno-Gironville	Fragaria vesca		TEMP	AT	NO	#2	1.53383716935761
BG20	Buno-Gironville	Fragaria vesca		TEMP	AT	NO	#2	1.42495250158328
BG29	Buno-Gironville	Hedera helix		TEMP	AT	NO	#2	1.24366339979723
BG30	Buno-Gironville	Hedera helix		TEMP	AT	NO	#2	1.17534055186867
BG31	Buno-Gironville	Hedera helix		TEMP	AT	NO	#2	1.95502298095863
BG32	Buno-Gironville	Hedera helix		TEMP	AT	NO	#2	1.68936326831064
BG25	Buno-Gironville	Neottia ovata		TEMP	AT	O	#2	1.57508896797153
BG26	Buno-Gironville	Neottia ovata		TEMP	AT	O	#2	1.56484375
BG27	Buno-Gironville	Neottia ovata		TEMP	AT	O	#2	1.53897303287772
BG28	Buno-Gironville	Neottia ovata		TEMP	AT	O	#2	1.68983957219251
BG9	Buno-Gironville	Platanthera chlorantha		TEMP	AT	O	#2	2.24589565851879
BG10	Buno-Gironville	Platanthera chlorantha		TEMP	AT	O	#2	1.80498084291188
BG11	Buno-Gironville	Platanthera chlorantha		TEMP	AT	O	#2	3.04330578512397
BG12	Buno-Gironville	Platanthera chlorantha		TEMP	AT	O	#2	2.53715170278638
BG40	Buno-Gironville	Polygonatum multiflorum		TEMP	AT	NO	#2	1.55917918651521
BG42	Buno-Gironville	Polygonatum multiflorum		TEMP	AT	NO	#2	1.44036125817502
BG43	Buno-Gironville	Polygonatum multiflorum		TEMP	AT	NO	#2	1.54867256637168
BG44	Buno-Gironville	Polygonatum multiflorum		TEMP	AT	NO	#2	1.39667385278719
BG33	Buno-Gironville	Rubia tinctorum		TEMP	AT	NO	#2	1.43065161994904
BG34	Buno-Gironville	Rubia tinctorum		TEMP	AT	NO	#2	1.15567765567766
BG35	Buno-Gironville	Rubia tinctorum		TEMP	AT	NO	#2	2.08866544789762
BG36	Buno-Gironville	Rubia tinctorum		TEMP	AT	NO	#2	1.6629711751663
KL9	Kalina Lisiniec	Cephalanthera damasonium		TEMP	MX	O	#2	2.10201200141193
KL57	Kalina Lisiniec	Cephalanthera damasonium		TEMP	MX	O	#2	3.13949522510232
KL58	Kalina Lisiniec	Cephalanthera damasonium		TEMP	MX	O	#2	2.5676625659051
KL59	Kalina Lisiniec	Cephalanthera damasonium		TEMP	MX	O	#2	2.32782369146005
KL18	Kalina Lisiniec	Cirsium pannonicum		TEMP	AT	NO	#2	1.26696832579186
KL36	Kalina Lisiniec	Cirsium pannonicum		TEMP	AT	NO	#2	1.73331234256927
KL63	Kalina Lisiniec	Cirsium pannonicum		TEMP	AT	NO	#2	1.61361141602634
KL64	Kalina Lisiniec	Cirsium pannonicum		TEMP	AT	NO	#2	1.6109785202864
KL17	Kalina Lisiniec	Cirsium pannonicum		TEMP	AT	NO	#2	2.00033590863285
KL37	Kalina Lisiniec	Cornus sanguinea		TEMP	AT	NO	#2	2.08079783637593
KL38	Kalina Lisiniec	Cornus sanguinea		TEMP	AT	NO	#2	2.08362248438584
KL65	Kalina Lisiniec	Cornus sanguinea		TEMP	AT	NO	#2	1.77710843373494
KL16	Kalina Lisiniec	Cruciata glabra		TEMP	AT	NO	#2	1.43439947780679
KL39	Kalina Lisiniec	Cruciata glabra		TEMP	AT	NO	#2	1.40318400592373
KL40	Kalina Lisiniec	Cruciata glabra		TEMP	AT	NO	#2	1.66449511400651
KL66	Kalina Lisiniec	Cruciata glabra		TEMP	AT	NO	#2	1.45652992096349
KL10	Kalina Lisiniec	Cypripedium calceolus		TEMP	AT	O	#2	2.4359785014227
KL55	Kalina Lisiniec	Cypripedium calceolus		TEMP	AT	O	#2	2.50406239844004
KL56	Kalina Lisiniec	Cypripedium calceolus		TEMP	AT	O	#2	1.51463321930825
KL67	Kalina Lisiniec	Cypripedium calceolus		TEMP	AT	O	#2	3.00579080709374
KL2_1	Kalina Lisiniec	Epipactis helleborine		TEMP	MX	O	#2	1.38808875048657
KL2_2	Kalina Lisiniec	Epipactis helleborine		TEMP	MX	O	#2	2.21085378499827
KL2_3	Kalina Lisiniec	Epipactis helleborine		TEMP	MX	O	#2	2.08887425938117
KL2_4	Kalina Lisiniec	Epipactis helleborine		TEMP	MX	O	#2	1.84137398687765
KL15	Kalina Lisiniec	Geranium sanguineum		TEMP	AT	NO	#2	1.75784238714614
KL41	Kalina Lisiniec	Geranium sanguineum		TEMP	AT	NO	#2	1.89696760854583
KL42	Kalina Lisiniec	Geranium sanguineum		TEMP	AT	NO	#2	1.84210526315789
KL43	Kalina Lisiniec	Geranium sanguineum		TEMP	AT	NO	#2	1.93629086057372
KL2_5	Kalina Lisiniec	Gymnadenia conopsea		TEMP	AT	O	#2	1.37045005488474
KL2_6	Kalina Lisiniec	Gymnadenia conopsea		TEMP	AT	O	#2	1.49634897360704
KL2_7	Kalina Lisiniec	Gymnadenia conopsea		TEMP	AT	O	#2	1.44650602409639
KL2_8	Kalina Lisiniec	Gymnadenia conopsea		TEMP	AT	O	#2	1.53951603498542
KL3	Kalina Lisiniec	Inula salicina		TEMP	AT	NO	#2	1.48576850094877
KL22	Kalina Lisiniec	Inula salicina		TEMP	AT	NO	#2	1.68383110195675
KL24	Kalina Lisiniec	Inula salicina		TEMP	AT	NO	#2	1.69829527179157
KL29	Kalina Lisiniec	Inula salicina		TEMP	AT	NO	#2	1.36021505376344
KL81	Kalina Lisiniec	Inula salicina		TEMP	AT	NO	#2	1.42371729527693
KL1	Kalina Lisiniec	Laserpitium latifolium		TEMP	AT	NO	#2	2.01644100580271
KL25	Kalina Lisiniec	Laserpitium latifolium		TEMP	AT	NO	#2	1.80019620667103
KL26	Kalina Lisiniec	Laserpitium latifolium		TEMP	AT	NO	#2	1.80064829821718
KL68	Kalina Lisiniec	Laserpitium latifolium		TEMP	AT	NO	#2	1.8532969176746
KL11	Kalina Lisiniec	Neottia ovata		TEMP	AT	O	#2	2.2911102632583
KL51	Kalina Lisiniec	Neottia ovata		TEMP	AT	O	#2	2.57260596546311
KL52	Kalina Lisiniec	Neottia ovata		TEMP	AT	O	#2	2.65309932785661
KL69	Kalina Lisiniec	Neottia ovata		TEMP	AT	O	#2	3.39811320754717
KL13	Kalina Lisiniec	Orchis militaris		TEMP	AT	O	#2	1.95981804397271
KL46	Kalina Lisiniec	Orchis militaris		TEMP	AT	O	#2	2.31357196122297
KL47	Kalina Lisiniec	Orchis militaris		TEMP	AT	O	#2	1.7691708836123
KL71	Kalina Lisiniec	Orchis militaris		TEMP	AT	O	#2	1.54134059203811
KL2	Kalina Lisiniec	Origanum vulgare		TEMP	AT	NO	#2	1.42574909450115
KL27	Kalina Lisiniec	Origanum vulgare		TEMP	AT	NO	#2	1.44318181818182
KL28	Kalina Lisiniec	Origanum vulgare		TEMP	AT	NO	#2	1.42065251821349
KL72	Kalina Lisiniec	Origanum vulgare		TEMP	AT	NO	#2	1.5615671641791
KL4	Kalina Lisiniec	Plantago media		TEMP	AT	NO	#2	1.34359559103003
KL20	Kalina Lisiniec	Plantago media		TEMP	AT	NO	#2	1.50437428680107
KL21	Kalina Lisiniec	Plantago media		TEMP	AT	NO	#2	1.34377038486628
KL23	Kalina Lisiniec	Plantago media		TEMP	AT	NO	#2	1.28427964465044
KL12	Kalina Lisiniec	Platanthera chlorantha		TEMP	AT	O	#2	2.57581100141044
KL48	Kalina Lisiniec	Platanthera chlorantha		TEMP	AT	O	#2	2.07883545960092
KL49	Kalina Lisiniec	Platanthera chlorantha		TEMP	AT	O	#2	2.25746268656716
KL50	Kalina Lisiniec	Platanthera chlorantha		TEMP	AT	O	#2	1.54173764906303
KL5	Kalina Lisiniec	Ranunculus acris		TEMP	AT	NO	#2	1.40261865793781
KL30	Kalina Lisiniec	Ranunculus acris		TEMP	AT	NO	#2	1.48989898989899
KL32	Kalina Lisiniec	Ranunculus acris		TEMP	AT	NO	#2	1.67507763975155
KL73	Kalina Lisiniec	Ranunculus acris		TEMP	AT	NO	#2	1.38783868935098
KL6	Kalina Lisiniec	Rosa canina		TEMP	AT	NO	#2	1.1706102117061
KL31	Kalina Lisiniec	Rosa canina		TEMP	AT	NO	#2	1.5879678209164
KL33	Kalina Lisiniec	Rosa canina		TEMP	AT	NO	#2	1.82140445644835
KL74	Kalina Lisiniec	Rosa canina		TEMP	AT	NO	#2	1.23631386861314
KL7	Kalina Lisiniec	Salvia pratensis		TEMP	AT	NO	#2	2.28615596015115
KL60	Kalina Lisiniec	Salvia pratensis		TEMP	AT	NO	#2	1.58519305703153
KL61	Kalina Lisiniec	Salvia pratensis		TEMP	AT	NO	#2	1.61947728686994
KL62	Kalina Lisiniec	Salvia pratensis		TEMP	AT	NO	#2	1.85225846925972
KL8	Kalina Lisiniec	Sanguisorba minor		TEMP	AT	NO	#2	1.0424091233072
KL54	Kalina Lisiniec	Sanguisorba minor		TEMP	AT	NO	#2	1.1443393347574
KL76	Kalina Lisiniec	Sanguisorba minor		TEMP	AT	NO	#2	1.19210977701544
KL77	Kalina Lisiniec	Sanguisorba minor		TEMP	AT	NO	#2	1.12301957129543
KW5	Klonów	Cephalanthera damasonium		TEMP	MX	O	#2	3.30543631637579
KW6	Klonów	Cephalanthera damasonium		TEMP	MX	O	#2	4.93533309834332
KW7	Klonów	Cephalanthera damasonium		TEMP	MX	O	#2	3.89559146341463
KW8	Klonów	Cephalanthera damasonium		TEMP	MX	O	#2	5.50486842105263
KW1	Klonów	Cypripedium calceolus		TEMP	AT	O	#2	3.34185647982863
KW2	Klonów	Cypripedium calceolus		TEMP	AT	O	#2	4.10122587968218
KW3	Klonów	Cypripedium calceolus		TEMP	AT	O	#2	2.65983016304348
KW4	Klonów	Cypripedium calceolus		TEMP	AT	O	#2	4.37576588628763
KW21	Klonów	Fagus silvatica		TEMP	AT	NO	#2	1.03977194982896
KW22	Klonów	Fagus silvatica		TEMP	AT	NO	#2	1.07356532742803
KW23	Klonów	Fagus silvatica		TEMP	AT	NO	#2	0.974957720012527
KW24	Klonów	Fagus silvatica		TEMP	AT	NO	#2	1.11291925465839
KW29	Klonów	Maianthemum bifolium		TEMP	AT	NO	#2	1.3225919676004
KW30	Klonów	Maianthemum bifolium		TEMP	AT	NO	#2	1.2295935483871
KW31	Klonów	Maianthemum bifolium		TEMP	AT	NO	#2	1.85445226130653
KW32	Klonów	Maianthemum bifolium		TEMP	AT	NO	#2	1.28790518898142
KW9	Klonów	Neottia nidus-avis		TEMP	MH	O	#2	5.75274594236502
KW10	Klonów	Neottia nidus-avis		TEMP	MH	O	#2	6.40136645962733
KW11	Klonów	Neottia nidus-avis		TEMP	MH	O	#2	10.9900471185212
KW12	Klonów	Neottia nidus-avis		TEMP	MH	O	#2	10.2238450802512
KW13	Klonów	Orchis militaris		TEMP	AT	O	#2	1.93886574074074
KW14	Klonów	Orchis militaris		TEMP	AT	O	#2	2.23991848832901
KW15	Klonów	Orchis militaris		TEMP	AT	O	#2	2.12809261300992
KW16	Klonów	Orchis militaris		TEMP	AT	O	#2	2.07139043381535
KW25	Klonów	Paris quadrifolia		TEMP	AT	NO	#2	1.13963909774436
KW26	Klonów	Paris quadrifolia		TEMP	AT	NO	#2	1.27764444444444
KW27	Klonów	Paris quadrifolia		TEMP	AT	NO	#2	1.43167095115681
KW28	Klonów	Paris quadrifolia		TEMP	AT	NO	#2	1.46671065032988
KW33	Klonów	Rubus sp.		TEMP	AT	NO	#2	1.50692227979275
KW34	Klonów	Rubus sp.		TEMP	AT	NO	#2	1.23906646971935
KW35	Klonów	Rubus sp.		TEMP	AT	NO	#2	1.08617676266137
KW36	Klonów	Rubus sp.		TEMP	AT	NO	#2	1.87873649754501
KW17	Klonów	Viola riviniana		TEMP	AT	NO	#2	1.33877010406812
KW18	Klonów	Viola riviniana		TEMP	AT	NO	#2	0.906001852423588
KW19	Klonów	Viola riviniana		TEMP	AT	NO	#2	0.943779572994807
KW20	Klonów	Viola riviniana		TEMP	AT	NO	#2	2.88973024436687
KE5	Kvietkové	Anacamptis morio		TEMP	AT	O	#2	1.4519629057187
KE6	Kvietkové	Anacamptis morio		TEMP	AT	O	#2	1.10852071005917
KE8	Kvietkové	Anacamptis morio		TEMP	AT	O	#2	1.56469743589744
KE32	Kvietkové	Carlina acaulis		TEMP	AT	NO	#2	2.31206627680312
KE33	Kvietkové	Carlina acaulis		TEMP	AT	NO	#2	1.58883227176221
KE34	Kvietkové	Carlina acaulis		TEMP	AT	NO	#2	1.4750660180681
KE35	Kvietkové	Carlina acaulis		TEMP	AT	NO	#2	2.06664682539683
KE1	Kvietkové	Cephalanthera damasonium		TEMP	MX	O	#2	5.57714387974231
KE2	Kvietkové	Cephalanthera damasonium		TEMP	MX	O	#2	7.0751850638716
KE3	Kvietkové	Cephalanthera damasonium		TEMP	MX	O	#2	6.83011291460833
KE4	Kvietkové	Cephalanthera damasonium		TEMP	MX	O	#2	5.10265033407572
KE22	Kvietkové	Cephalanthera rubra		TEMP	MX	O	#2	3.74063909774436
KE17	Kvietkové	Epipactis helleborine		TEMP	MX	O	#2	5.8326914817466
KE18	Kvietkové	Epipactis helleborine		TEMP	MX	O	#2	3.40013061851709
KE19	Kvietkové	Epipactis helleborine		TEMP	MX	O	#2	5.00198637504482
KE20	Kvietkové	Epipactis helleborine		TEMP	MX	O	#2	6.35761953204476
KE24	Kvietkové	Leontodon hispidus subsp. glabratus		TEMP	AT	NO	#2	1.09749925216871
KE25	Kvietkové	Leontodon hispidus subsp. glabratus		TEMP	AT	NO	#2	1.8414681693573
KE26	Kvietkové	Leontodon hispidus subsp. glabratus		TEMP	AT	NO	#2	2.31270009963467
KE27	Kvietkové	Leontodon hispidus subsp. glabratus		TEMP	AT	NO	#2	1.30140151515152
KE13	Kvietkové	Neottia ovata		TEMP	AT	O	#2	1.41077071290944
KE14	Kvietkové	Neottia ovata		TEMP	AT	O	#2	1.94800967519005
KE15	Kvietkové	Neottia ovata		TEMP	AT	O	#2	1.85444680851064
KE16	Kvietkové	Neottia ovata		TEMP	AT	O	#2	1.47873807776963
KE36	Kvietkové	Lysimachia nummularia		TEMP	AT	NO	#2	1.03490683229814
KE37	Kvietkové	Lysimachia nummularia		TEMP	AT	NO	#2	1.41074626865672
KE38	Kvietkové	Lysimachia nummularia		TEMP	AT	NO	#2	1.26032979113228
KE39	Kvietkové	Lysimachia nummularia		TEMP	AT	NO	#2	1.2756976744186
KE9	Kvietkové	Orchis militaris		TEMP	AT	O	#2	1.59438432835821
KE10	Kvietkové	Orchis militaris		TEMP	AT	O	#2	2.14413526570048
KE11	Kvietkové	Orchis militaris		TEMP	AT	O	#2	1.83719503790489
KE12	Kvietkové	Orchis militaris		TEMP	AT	O	#2	1.55181818181818
KE40	Kvietkové	Polygala comosa		TEMP	AT	NO	#2	1.65322147651007
KE41	Kvietkové	Polygala comosa		TEMP	AT	NO	#2	1.75967497291441
KE42	Kvietkové	Polygala comosa		TEMP	AT	NO	#2	1.075125
KE43	Kvietkové	Polygala comosa		TEMP	AT	NO	#2	1.34163358281809
KE28	Kvietkové	Salvia pratensis		TEMP	AT	NO	#2	2.40437461866992
KE29	Kvietkové	Salvia pratensis		TEMP	AT	NO	#2	1.38947482014389
KE30	Kvietkové	Salvia pratensis		TEMP	AT	NO	#2	1.45211331813741
KE31	Kvietkové	Salvia pratensis		TEMP	AT	NO	#2	1.76004255319149
LF33	Lac Forchu	Alchemilla alpina		TEMP	AT	NO	#2	0.92169848071679
LF34	Lac Forchu	Alchemilla alpina		TEMP	AT	NO	#2	2.45034482758621
LF35	Lac Forchu	Alchemilla alpina		TEMP	AT	NO	#2	1.63392200147167
LF36	Lac Forchu	Alchemilla alpina		TEMP	AT	NO	#2	1.46342329545455
LF29	Lac Forchu	Allium vicrorialis		TEMP	AT	NO	#2	2.36661514683153
LF30	Lac Forchu	Allium vicrorialis		TEMP	AT	NO	#2	1.49292001530808
LF31	Lac Forchu	Allium vicrorialis		TEMP	AT	NO	#2	2.70124355474674
LF32	Lac Forchu	Allium vicrorialis		TEMP	AT	NO	#2	1.9260081391047
LF59	Lac Forchu	Bistorta vivipara		TEMP	AT	NO	#2	1.43441830486626
LF60	Lac Forchu	Bistorta vivipara		TEMP	AT	NO	#2	1.26682134570766
LF61	Lac Forchu	Bistorta vivipara		TEMP	AT	NO	#2	1.71217257318952
LF62	Lac Forchu	Bistorta vivipara		TEMP	AT	NO	#2	1.2172619047619
LF5	Lac Forchu	Coeloglossum viride		TEMP	AT	O	#2	1.44951383694839
LF6	Lac Forchu	Coeloglossum viride		TEMP	AT	O	#2	1.13567662565905
LF7	Lac Forchu	Coeloglossum viride		TEMP	AT	O	#2	2.00685400959561
LF8	Lac Forchu	Coeloglossum viride		TEMP	AT	O	#2	1.72385747482572
LF9	Lac Forchu	Dactylorhiza alpestris		TEMP	AT	O	#2	44898
LF10	Lac Forchu	Dactylorhiza alpestris		TEMP	AT	O	#2	3.2049898853675
LF11	Lac Forchu	Dactylorhiza alpestris		TEMP	AT	O	#2	3.08588724933787
LF12	Lac Forchu	Dactylorhiza alpestris		TEMP	AT	O	#2	3.07148407148407
LF13	Lac Forchu	Dactylorhiza sambucina		TEMP	AT	O	#2	2.72408650260999
LF14	Lac Forchu	Dactylorhiza sambucina		TEMP	AT	O	#2	3.07315389924086
LF15	Lac Forchu	Dactylorhiza sambucina		TEMP	AT	O	#2	3.12367491166078
LF16	Lac Forchu	Dactylorhiza sambucina		TEMP	AT	O	#2	3.83018867924528
LF37	Lac Forchu	Geranium sylvaticum		TEMP	AT	NO	#2	1.63465890720983
LF38	Lac Forchu	Geranium sylvaticum		TEMP	AT	NO	#2	1.65007923930269
LF40	Lac Forchu	Geranium sylvaticum		TEMP	AT	NO	#2	2.00205128205128
LF39	Lac Forchu	Geranium sylvaticum		TEMP	AT	NO	#2	2.51507798960139
LF25	Lac Forchu	Gymnadenia conopsea		TEMP	AT	O	#2	1.81045994065282
LF26	Lac Forchu	Gymnadenia conopsea		TEMP	AT	O	#2	1.81541450777202
LF27	Lac Forchu	Gymnadenia conopsea		TEMP	AT	O	#2	1.87427001030574
LF28	Lac Forchu	Gymnadenia conopsea		TEMP	AT	O	#2	1.69692247760031
LF45	Lac Forchu	Nigritella nigra		TEMP	AT	O	#2	2.00293685756241
LF46	Lac Forchu	Nigritella nigra		TEMP	AT	O	#2	2.08539944903581
LF47	Lac Forchu	Nigritella nigra		TEMP	AT	O	#2	1.61157337367625
LF48	Lac Forchu	Nigritella nigra		TEMP	AT	O	#2	1.52290216196409
LF17	Lac Forchu	Platanthera bifolia		TEMP	AT	O	#2	3.30149471381699
LF18	Lac Forchu	Platanthera bifolia		TEMP	AT	O	#2	2.19387027797577
LF19	Lac Forchu	Platanthera bifolia		TEMP	AT	O	#2	2.90155091031692
LF20	Lac Forchu	Platanthera bifolia		TEMP	AT	O	#2	2.57898259705489
LF1	Lac Forchu	Pseudorchis albida		TEMP	AT	O	#2	3.13206106870229
LF2	Lac Forchu	Pseudorchis albida		TEMP	AT	O	#2	1.78879587894398
LF3	Lac Forchu	Pseudorchis albida		TEMP	AT	O	#2	2.51477307340847
LF4	Lac Forchu	Pseudorchis albida		TEMP	AT	O	#2	2.60639880952381
LF21	Lac Forchu	Traunsteinera globosa		TEMP	AT	O	#2	2.01768033946252
LF22	Lac Forchu	Traunsteinera globosa		TEMP	AT	O	#2	2.16823104693141
LF23	Lac Forchu	Traunsteinera globosa		TEMP	AT	O	#2	1.75171171171171
LF24	Lac Forchu	Traunsteinera globosa		TEMP	AT	O	#2	1.97545605306799
LF41	Lac Forchu	Vaccinum myrtilus		TEMP	AT	NO	#2	0.851246105919003
LF42	Lac Forchu	Vaccinum myrtilus		TEMP	AT	NO	#2	1.26054774241303
LF43	Lac Forchu	Vaccinum myrtilus		TEMP	AT	NO	#2	1.69990737882062
LF44	Lac Forchu	Vaccinum myrtilus		TEMP	AT	NO	#2	1.2616881079385
MA21	Michałówka	Cephalanthera damasonium		TEMP	MX	O	#2	5.01105957902248
MA22	Michałówka	Cephalanthera damasonium		TEMP	MX	O	#2	6.94125500667557
MA23	Michałówka	Cephalanthera damasonium		TEMP	MX	O	#2	5.04026115342764
MA24	Michałówka	Cephalanthera damasonium		TEMP	MX	O	#2	5.07768014059754
MA5	Michałówka	Dentaria bulbifera		TEMP	AT	NO	#2	2.067233099372
MA6	Michałówka	Dentaria bulbifera		TEMP	AT	NO	#2	1.86003172085646
MA7	Michałówka	Dentaria bulbifera		TEMP	AT	NO	#2	1.78165938864629
MA8	Michałówka	Dentaria bulbifera		TEMP	AT	NO	#2	2.01150159744409
MA25	Michałówka	Hepatica nobilis		TEMP	AT	NO	#2	1.06506469500924
MA26	Michałówka	Hepatica nobilis		TEMP	AT	NO	#2	1.09622452388907
MA27	Michałówka	Hepatica nobilis		TEMP	AT	NO	#2	1.14122738001574
MA28	Michałówka	Hepatica nobilis		TEMP	AT	NO	#2	1.21840209561231
MA29	Michałówka	Maianthemum bifolium		TEMP	AT	NO	#2	2.31655197392249
MA30	Michałówka	Maianthemum bifolium		TEMP	AT	NO	#2	1.50272
MA31	Michałówka	Maianthemum bifolium		TEMP	AT	NO	#2	2.16660976442472
MA32	Michałówka	Maianthemum bifolium		TEMP	AT	NO	#2	2.02438149874507
MA13	Michałówka	Neottia nidus-avis		TEMP	MH	O	#2	7.160518444666
MA14	Michałówka	Neottia nidus-avis		TEMP	MH	O	#2	6.89519945909398
MA15	Michałówka	Neottia nidus-avis		TEMP	MH	O	#2	7.29211403184006
MA16	Michałówka	Neottia nidus-avis		TEMP	MH	O	#2	6.25748930099857
MA1	Michałówka	Platanthera chlorantha		TEMP	AT	O	#2	2.15342032423883
MA2	Michałówka	Platanthera chlorantha		TEMP	AT	O	#2	2.31366691560866
MA3	Michałówka	Platanthera chlorantha		TEMP	AT	O	#2	2.26532887402453
MA4	Michałówka	Platanthera chlorantha		TEMP	AT	O	#2	1.86346986346986
MA9	Michałówka	Pulmonaria mollis		TEMP	AT	NO	#2	3.04910714285714
MA10	Michałówka	Pulmonaria mollis		TEMP	AT	NO	#2	1.62697368421053
MA11	Michałówka	Pulmonaria mollis		TEMP	AT	NO	#2	1.63611859838275
MA12	Michałówka	Pulmonaria mollis		TEMP	AT	NO	#2	2.06969099276792
MA17	Michałówka	Sanicula europaea		TEMP	AT	NO	#2	1.52512466436517
MA18	Michałówka	Sanicula europaea		TEMP	AT	NO	#2	1.86370157819225
MA19	Michałówka	Sanicula europaea		TEMP	AT	NO	#2	1.34510211145725
MA20	Michałówka	Sanicula europaea		TEMP	AT	NO	#2	1.28286252354049
PA10	Padelky	Agrimonia eupatoria		TEMP	AT	NO	#2	1.76206349206349
PA11	Padelky	Agrimonia eupatoria		TEMP	AT	NO	#2	1.80033948779035
PA12	Padelky	Agrimonia eupatoria		TEMP	AT	NO	#2	1.38410604192355
PA13	Padelky	Agrimonia eupatoria		TEMP	AT	NO	#2	1.54469786179114
PA1	Padelky	Fragaria viridis		TEMP	AT	NO	#2	1.61419100754841
PA2	Padelky	Fragaria viridis		TEMP	AT	NO	#2	1.73024539877301
PA3	Padelky	Fragaria viridis		TEMP	AT	NO	#2	2.1173031496063
PA16	Padelky	Fragaria viridis		TEMP	AT	NO	#2	1.28015457788347
PA21	Padelky	Neottia ovata		TEMP	AT	O	#2	2.55228260869565
PA22	Padelky	Neottia ovata		TEMP	AT	O	#2	1.83689933872153
PA23	Padelky	Neottia ovata		TEMP	AT	O	#2	1.68481827622015
PA24	Padelky	Neottia ovata		TEMP	AT	O	#2	1.77524406332454
PA30	Padelky	Ophrys holubyana		TEMP	AT	O	#2	2.6870207852194
PA31	Padelky	Ophrys holubyana		TEMP	AT	O	#2	1.95195627591406
PA32	Padelky	Ophrys holubyana		TEMP	AT	O	#2	3.09304347826087
PA33	Padelky	Ophrys holubyana		TEMP	AT	O	#2	2.10608663457979
PA34	Padelky	Ophrys holubyana		TEMP	AT	O	#2	1.30931757529546
PA25	Padelky	Orchis purpurea		TEMP	AT	O	#2	2.00165693430657
PA26	Padelky	Orchis purpurea		TEMP	AT	O	#2	1.02221739130435
PA27	Padelky	Orchis purpurea		TEMP	AT	O	#2	1.91077065351418
PA28	Padelky	Orchis purpurea		TEMP	AT	O	#2	1.66195804195804
PA29	Padelky	Orchis purpurea		TEMP	AT	O	#2	1.68891047883414
PA14	Padelky	Plantago media		TEMP	AT	NO	#2	0.880369609856263
PA7	Padelky	Plantago media		TEMP	AT	NO	#2	1.25455188679245
PA8	Padelky	Plantago media		TEMP	AT	NO	#2	1.07003065603924
PA9	Padelky	Plantago media		TEMP	AT	NO	#2	1.09382616764615
PA35	Padelky	Platanthera bifolia		TEMP	AT	O	#2	1.09677770659833
PA36	Padelky	Platanthera bifolia		TEMP	AT	O	#2	1.43928716904277
PA37	Padelky	Platanthera bifolia		TEMP	AT	O	#2	1.29485421339314
PA38	Padelky	Platanthera bifolia		TEMP	AT	O	#2	1.26095018145826
PA39	Padelky	Platanthera bifolia		TEMP	AT	O	#2	0.943589416640102
PA17	Padelky	Polygala vulgaris		TEMP	AT	NO	#2	1.59159956474429
PA18	Padelky	Polygala vulgaris		TEMP	AT	NO	#2	1.48146645865835
PA19	Padelky	Polygala vulgaris		TEMP	AT	NO	#2	1.89038745387454
PA4	Padelky	Salvia pratensis		TEMP	AT	NO	#2	1.73506485289465
PA5	Padelky	Salvia pratensis		TEMP	AT	NO	#2	2.89532972972973
PA6	Padelky	Salvia pratensis		TEMP	AT	NO	#2	2.59422142214221
PA15	Padelky	Salvia pratensis		TEMP	AT	NO	#2	1.94883185840708
PO15	Porazky	Cypripedium calceolus		TEMP	AT	O	#2	4.05354037267081
PO16	Porazky	Cypripedium calceolus		TEMP	AT	O	#2	1.44205725699068
PO30	Porazky	Dactylorhiza majalis		TEMP	AT	O	#2	1.5655728225515
PO31	Porazky	Dactylorhiza majalis		TEMP	AT	O	#2	1.64965323336457
PO32	Porazky	Dactylorhiza majalis		TEMP	AT	O	#2	1.75212890625
PO33	Porazky	Dactylorhiza majalis		TEMP	AT	O	#2	1.59698113207547
PO41	Porazky	Dactylorhiza sambucina		TEMP	AT	O	#2	2.10259259259259
PO42	Porazky	Dactylorhiza sambucina		TEMP	AT	O	#2	2.47262068965517
PO43	Porazky	Dactylorhiza sambucina		TEMP	AT	O	#2	2.29900523560209
PO46	Porazky	Filipendula vulgaris		TEMP	AT	NO	#2	1.1194146047073
PO48	Porazky	Filipendula vulgaris		TEMP	AT	NO	#2	1.93066438356164
PO49	Porazky	Filipendula vulgaris		TEMP	AT	NO	#2	0.863664171819069
PO1	Porazky	Geranium sanguineum		TEMP	AT	NO	#2	1.36115610510046
PO2	Porazky	Geranium sanguineum		TEMP	AT	NO	#2	1.23315945856718
PO3	Porazky	Geranium sanguineum		TEMP	AT	NO	#2	1.16224246671338
PO4	Porazky	Geranium sanguineum		TEMP	AT	NO	#2	1.37348162475822
PO21	Porazky	Gymnadenia conopsea		TEMP	AT	O	#2	1.59990596745027
PO22	Porazky	Gymnadenia conopsea		TEMP	AT	O	#2	1.72160814606742
PO23	Porazky	Gymnadenia conopsea		TEMP	AT	O	#2	1.35329096989967
PO24	Porazky	Gymnadenia conopsea		TEMP	AT	O	#2	1.50389836660617
PO25	Porazky	Gymnadenia conopsea		TEMP	AT	O	#2	1.4441617357002
PO9	Porazky	Neottia ovata		TEMP	AT	O	#2	1.79913684210526
PO10	Porazky	Neottia ovata		TEMP	AT	O	#2	2.01031393067364
PO11	Porazky	Neottia ovata		TEMP	AT	O	#2	1.80311281337047
PO12	Porazky	Neottia ovata		TEMP	AT	O	#2	2.2113496348047
PO13	Porazky	Neottia ovata		TEMP	AT	O	#2	1.79201683392684
PO44	Porazky	Orchis mascula ssp. signifera		TEMP	AT	O	#2	1.64726681127983
PO45	Porazky	Orchis mascula ssp. signifera		TEMP	AT	O	#2	1.50123992994746
PO5	Porazky	Plantago media		TEMP	AT	NO	#2	1.43243784530387
PO6	Porazky	Plantago media		TEMP	AT	NO	#2	1.39724226804124
PO7	Porazky	Plantago media		TEMP	AT	NO	#2	1.44906712564544
PO8	Porazky	Plantago media		TEMP	AT	NO	#2	1.49656314699793
PO26	Porazky	Platanthera chlorantha		TEMP	AT	O	#2	1.58196226415094
PO27	Porazky	Platanthera chlorantha		TEMP	AT	O	#2	1.50126248216833
PO28	Porazky	Platanthera chlorantha		TEMP	AT	O	#2	1.15204707560628
PO29	Porazky	Platanthera chlorantha		TEMP	AT	O	#2	2.02767032967033
PO34	Porazky	Polygala major		TEMP	AT	NO	#2	1.44343705799151
PO35	Porazky	Polygala major		TEMP	AT	NO	#2	1.36198903107861
PO36	Porazky	Polygala major		TEMP	AT	NO	#2	1.01714185639229
PO51	Porazky	Polygala major		TEMP	AT	NO	#2	1.52653957996769
PO38	Porazky	Salvia pratensis		TEMP	AT	NO	#2	1.48078472958643
PO39	Porazky	Salvia pratensis		TEMP	AT	NO	#2	1.98801052285432
PO40	Porazky	Salvia pratensis		TEMP	AT	NO	#2	1.71714592274678
PO17	Porazky	Traunsteinera globosa		TEMP	AT	O	#2	2.30666432090077
PO18	Porazky	Traunsteinera globosa		TEMP	AT	O	#2	2.13432926829268
PO19	Porazky	Traunsteinera globosa		TEMP	AT	O	#2	2.52374589266156
PO20	Porazky	Traunsteinera globosa		TEMP	AT	O	#2	2.37514805565466
PV9	Pustá ves	Ajuga genevesis		TEMP	AT	NO	#2	1.46208147894557
PV10	Pustá ves	Ajuga genevesis		TEMP	AT	NO	#2	2.53056642636457
PV11	Pustá ves	Ajuga genevesis		TEMP	AT	NO	#2	2.13571563981043
PV12	Pustá ves	Ajuga genevesis		TEMP	AT	NO	#2	0.765645102999639
PV40	Pustá ves	Cephalanthera damasonium		TEMP	MX	O	#2	4.66870718232044
PV41	Pustá ves	Cephalanthera damasonium		TEMP	MX	O	#2	3.66920857988166
PV42	Pustá ves	Cephalanthera damasonium		TEMP	MX	O	#2	4.333286034354
PV43	Pustá ves	Cephalanthera damasonium		TEMP	MX	O	#2	2.89437178545187
PV36	Pustá ves	Cephalanthera longifolia		TEMP	MX	O	#2	3.44970470288006
PV37	Pustá ves	Cephalanthera longifolia		TEMP	MX	O	#2	2.68162447257384
PV38	Pustá ves	Cephalanthera longifolia		TEMP	MX	O	#2	2.66281973816717
PV39	Pustá ves	Cephalanthera longifolia		TEMP	MX	O	#2	2.04723404255319
PV44	Pustá ves	Cephalanthera rubra		TEMP	MX	O	#2	2.48025218234724
PV45	Pustá ves	Cephalanthera rubra		TEMP	MX	O	#2	3.5390447761194
PV46	Pustá ves	Cephalanthera rubra		TEMP	MX	O	#2	2.37639150943396
PV47	Pustá ves	Cephalanthera rubra		TEMP	MX	O	#2	1.78490218642117
PV56	Pustá ves	Epipactis helleborine		TEMP	MX	O	#2	1.3155512195122
PV57	Pustá ves	Epipactis helleborine		TEMP	MX	O	#2	3.18364748201439
PV58	Pustá ves	Epipactis helleborine		TEMP	MX	O	#2	2.10817912413566
PV59	Pustá ves	Epipactis helleborine		TEMP	MX	O	#2	1.95868479059515
PV61	Pustá ves	Epipactis microphylla		TEMP	MX	O	#2	3.25653179190751
PV62	Pustá ves	Epipactis microphylla		TEMP	MX	O	#2	4.92036945812808
PV16	Pustá ves	Helianthemum grandiflorum subsp. obscurum		TEMP	AT	NO	#2	3.35986919962628
PV17	Pustá ves	Helianthemum grandiflorum subsp. obscurum		TEMP	AT	NO	#2	2.3276530229065
PV18	Pustá ves	Helianthemum grandiflorum subsp. obscurum		TEMP	AT	NO	#2	3.53269216487189
PV19	Pustá ves	Helianthemum grandiflorum subsp. obscurum		TEMP	AT	NO	#2	2.11487947406866
PV28	Pustá ves	Limodorum abortivum		TEMP	MX	O	#2	4.47675692895827
PV29	Pustá ves	Limodorum abortivum		TEMP	MX	O	#2	3.95745709281961
PV30	Pustá ves	Limodorum abortivum		TEMP	MX	O	#2	2.6571833030853
PV31	Pustá ves	Limodorum abortivum		TEMP	MX	O	#2	3.75063157894737
PV24	Pustá ves	Neottia ovata		TEMP	AT	O	#2	5.16541304347826
PV25	Pustá ves	Neottia ovata		TEMP	AT	O	#2	3.12336308461264
PV26	Pustá ves	Neottia ovata		TEMP	AT	O	#2	2.93538305771178
PV27	Pustá ves	Neottia ovata		TEMP	AT	O	#2	3.66716650438169
PV13	Pustá ves	Monotropa hypophagea		TEMP	MH	NO	#2	3.73729815638907
PV14	Pustá ves	Monotropa hypophagea		TEMP	MH	NO	#2	3.02268292682927
PV15	Pustá ves	Monotropa hypophagea		TEMP	MH	NO	#2	3.31984918032787
PV32	Pustá ves	Neottia nidus-avis		TEMP	MH	O	#2	5.40257169287697
PV33	Pustá ves	Neottia nidus-avis		TEMP	MH	O	#2	5.07957887469796
PV34	Pustá ves	Neottia nidus-avis		TEMP	MH	O	#2	4.61640128525527
PV35	Pustá ves	Neottia nidus-avis		TEMP	MH	O	#2	3.32715940054496
PV52	Pustá ves	Orchis militaris		TEMP	AT	O	#2	1.99630917874396
PV53	Pustá ves	Orchis militaris		TEMP	AT	O	#2	2.14705230342917
PV54	Pustá ves	Orchis militaris		TEMP	AT	O	#2	2.10505945945946
PV55	Pustá ves	Orchis militaris		TEMP	AT	O	#2	1.7398275242544
PV48	Pustá ves	Orchis purpurea		TEMP	AT	O	#2	2.08073037542662
PV49	Pustá ves	Orchis purpurea		TEMP	AT	O	#2	2.47368842364532
PV50	Pustá ves	Orchis purpurea		TEMP	AT	O	#2	1.83088598901099
PV51	Pustá ves	Orchis purpurea		TEMP	AT	O	#2	1.87270852858482
PV1	Pustá ves	Teucrium chamaedrys		TEMP	AT	NO	#2	2.37611929307806
PV2	Pustá ves	Teucrium chamaedrys		TEMP	AT	NO	#2	2.02367722165475
PV3	Pustá ves	Teucrium chamaedrys		TEMP	AT	NO	#2	2.30675279329609
PV4	Pustá ves	Teucrium chamaedrys		TEMP	AT	NO	#2	2.04090345438441
PV20	Pustá ves	Tithymalus cypariass		TEMP	AT	NO	#2	3.90046168643796
PV22	Pustá ves	Tithymalus cypariass		TEMP	AT	NO	#2	3.20660450160772
PV23	Pustá ves	Tithymalus cypariass		TEMP	AT	NO	#2	3.4273224408136
PV6	Pustá ves	Vincetoxicum hirundinaria		TEMP	AT	NO	#2	1.6164854368932
PV7	Pustá ves	Vincetoxicum hirundinaria		TEMP	AT	NO	#2	1.60440782698249
PV8	Pustá ves	Vincetoxicum hirundinaria		TEMP	AT	NO	#2	3.44718242022878
SR25	Slovenský Raj	Cirsium oleraceum		TEMP	AT	NO	#2	0.965448671931084
SR26	Slovenský Raj	Cirsium oleraceum		TEMP	AT	NO	#2	0.991242603550295
SR27	Slovenský Raj	Cirsium oleraceum		TEMP	AT	NO	#2	1.06726829268293
SR28	Slovenský Raj	Cirsium oleraceum		TEMP	AT	NO	#2	0.984634397528321
SR37	Slovenský Raj	Convallaria majalis		TEMP	AT	NO	#2	1.56967673179396
SR38	Slovenský Raj	Convallaria majalis		TEMP	AT	NO	#2	1.53781881533101
SR39	Slovenský Raj	Convallaria majalis		TEMP	AT	NO	#2	1.53911365260901
SR40	Slovenský Raj	Convallaria majalis		TEMP	AT	NO	#2	1.45823400936037
SR9	Slovenský Raj	Cypripedium calceolus		TEMP	AT	O	#2	1.36319300518135
SR10	Slovenský Raj	Cypripedium calceolus		TEMP	AT	O	#2	1.62246861924686
SR11	Slovenský Raj	Cypripedium calceolus		TEMP	AT	O	#2	0.894127659574468
SR12	Slovenský Raj	Cypripedium calceolus		TEMP	AT	O	#2	2.31740329835082
SR13	Slovenský Raj	Dactylorhiza fuchsii		TEMP	AT	O	#2	1.7672539184953
SR14	Slovenský Raj	Dactylorhiza fuchsii		TEMP	AT	O	#2	1.35527272727273
SR15	Slovenský Raj	Dactylorhiza fuchsii		TEMP	AT	O	#2	1.42363259668508
SR16	Slovenský Raj	Dactylorhiza fuchsii		TEMP	AT	O	#2	1.52984136858476
SR21	Slovenský Raj	Epipactis helleborine		TEMP	MX	O	#2	1.87329375
SR22	Slovenský Raj	Epipactis helleborine		TEMP	MX	O	#2	1.77524406332454
SR23	Slovenský Raj	Epipactis helleborine		TEMP	MX	O	#2	1.71873216063724
SR24	Slovenský Raj	Epipactis helleborine		TEMP	MX	O	#2	1.16745519713262
SR17	Slovenský Raj	Epipactis palustris		TEMP	AT	O	#2	2.02570538772968
SR18	Slovenský Raj	Epipactis palustris		TEMP	AT	O	#2	1.43073366834171
SR19	Slovenský Raj	Epipactis palustris		TEMP	AT	O	#2	1.46050877192982
SR20	Slovenský Raj	Epipactis palustris		TEMP	AT	O	#2	1.47014390789894
SR45	Slovenský Raj	Eupatorium cannabinum		TEMP	AT	NO	#2	1.15296556570625
SR46	Slovenský Raj	Eupatorium cannabinum		TEMP	AT	NO	#2	1.43441813261164
SR47	Slovenský Raj	Eupatorium cannabinum		TEMP	AT	NO	#2	1.70882632541133
SR48	Slovenský Raj	Eupatorium cannabinum		TEMP	AT	NO	#2	1.62254545454545
SR29	Slovenský Raj	Fiilipendula ulmaria		TEMP	AT	NO	#2	1.07114107883817
SR30	Slovenský Raj	Fiilipendula ulmaria		TEMP	AT	NO	#2	1.3105433682079
SR31	Slovenský Raj	Fiilipendula ulmaria		TEMP	AT	NO	#2	1.16507095553453
SR32	Slovenský Raj	Fiilipendula ulmaria		TEMP	AT	NO	#2	1.11834155972359
SR1	Slovenský Raj	Gymnadenia conopsea		TEMP	AT	O	#2	1.30388121546961
SR2	Slovenský Raj	Gymnadenia conopsea		TEMP	AT	O	#2	0.905823591923486
SR3	Slovenský Raj	Gymnadenia conopsea		TEMP	AT	O	#2	1.34942222222222
SR4	Slovenský Raj	Gymnadenia conopsea		TEMP	AT	O	#2	1.26999655765921
SR5	Slovenský Raj	Neottia ovata		TEMP	AT	O	#2	1.73616214206025
SR6	Slovenský Raj	Neottia ovata		TEMP	AT	O	#2	1.74494324423288
SR7	Slovenský Raj	Neottia ovata		TEMP	AT	O	#2	1.73600715563506
SR8	Slovenský Raj	Neottia ovata		TEMP	AT	O	#2	1.74092238470191
SR34	Slovenský Raj	Petasites hybridus		TEMP	AT	NO	#2	1.15519195612431
SR35	Slovenský Raj	Petasites hybridus		TEMP	AT	NO	#2	1.07084307692308
SR36	Slovenský Raj	Petasites hybridus		TEMP	AT	NO	#2	1.0730797321972
WO16	Wejherowo	Epipogium aphyllum		TEMP	MH	O	#2	6.8200290275762
WO17	Wejherowo	Epipogium aphyllum		TEMP	MH	O	#2	6.49489051094891
WO18	Wejherowo	Epipogium aphyllum		TEMP	MH	O	#2	7.21068447412354
WO25	Wejherowo	Epipogium aphyllum		TEMP	MH	O	#2	3.57993079584775
WO8	Wejherowo	Fragaria vesca		TEMP	AT	NO	#2	2.58730158730159
WO9	Wejherowo	Fragaria vesca		TEMP	AT	NO	#2	2.18906455862978
WO10	Wejherowo	Fragaria vesca		TEMP	AT	NO	#2	2.32661570535094
WO11	Wejherowo	Fragaria vesca		TEMP	AT	NO	#2	2.7004942339374
WO4	Wejherowo	Monotropa hypopitys		TEMP	MH	NO	#2	2.54662136655342
WO5	Wejherowo	Monotropa hypopitys		TEMP	MH	NO	#2	2.13491808544812
WO6	Wejherowo	Monotropa hypopitys		TEMP	MH	NO	#2	2.26971830985915
WO7	Wejherowo	Monotropa hypopitys		TEMP	MH	NO	#2	2.17539432176656
WO20	Wejherowo	Maianthemum bifolium		TEMP	AT	NO	#2	1.8731074260995
WO21	Wejherowo	Maianthemum bifolium		TEMP	AT	NO	#2	3.0744494931842
WO22	Wejherowo	Maianthemum bifolium		TEMP	AT	NO	#2	2.84370257966616
WO23	Wejherowo	Maianthemum bifolium		TEMP	AT	NO	#2	3.29325626204239
WO12	Wejherowo	Rubus sp.		TEMP	AT	NO	#2	4.99668019181114
WO13	Wejherowo	Rubus sp.		TEMP	AT	NO	#2	3.26841537908732
WO14	Wejherowo	Rubus sp.		TEMP	AT	NO	#2	3.15743243243243
WO15	Wejherowo	Rubus sp.		TEMP	AT	NO	#2	5.09009319986193
WO1	Wejherowo	Vaccinum myrtilus		TEMP	AT	NO	#2	1.17908937605396
WO2	Wejherowo	Vaccinum myrtilus		TEMP	AT	NO	#2	1.21016393442623
WO3	Wejherowo	Vaccinum myrtilus		TEMP	AT	NO	#2	1.28262518968134
KH5	Zahrady pod hájem	Anacamptis pyramidalis		TEMP	AT	O	#2	1.19793251974157
KH6	Zahrady pod hájem	Anacamptis pyramidalis		TEMP	AT	O	#2	1.6778313253012
KH7	Zahrady pod hájem	Anacamptis pyramidalis		TEMP	AT	O	#2	1.84231392778187
KH8	Zahrady pod hájem	Anacamptis pyramidalis		TEMP	AT	O	#2	1.14278071539658
KH29	Zahrady pod hájem	Campanula persicifolia		TEMP	AT	NO	#2	0.858898356664638
KH30	Zahrady pod hájem	Campanula persicifolia		TEMP	AT	NO	#2	0.970295126973232
KH31	Zahrady pod hájem	Campanula persicifolia		TEMP	AT	NO	#2	1.28412710007305
KH32	Zahrady pod hájem	Campanula persicifolia		TEMP	AT	NO	#2	1.16925988509632
KH49	Zahrady pod hájem	Filipendula vulgaris		TEMP	AT	NO	#2	0.766647286821705
KH50	Zahrady pod hájem	Filipendula vulgaris		TEMP	AT	NO	#2	0.782130518234165
KH51	Zahrady pod hájem	Filipendula vulgaris		TEMP	AT	NO	#2	1.06691540688324
KH52	Zahrady pod hájem	Filipendula vulgaris		TEMP	AT	NO	#2	1.25702792553191
KH45	Zahrady pod hájem	Fragaria viridis		TEMP	AT	NO	#2	2.36235675675676
KH46	Zahrady pod hájem	Fragaria viridis		TEMP	AT	NO	#2	1.05356768885565
KH47	Zahrady pod hájem	Fragaria viridis		TEMP	AT	NO	#2	0.979877622377623
KH48	Zahrady pod hájem	Fragaria viridis		TEMP	AT	NO	#2	0.855687272727273
KH25	Zahrady pod hájem	Gymnadenia conopsea		TEMP	AT	O	#2	2.2407241813602
KH26	Zahrady pod hájem	Gymnadenia conopsea		TEMP	AT	O	#2	1.19989417989418
KH27	Zahrady pod hájem	Gymnadenia conopsea		TEMP	AT	O	#2	1.44170360110803
KH28	Zahrady pod hájem	Gymnadenia conopsea		TEMP	AT	O	#2	1.11545634920635
KH21	Zahrady pod hájem	Neottia ovata		TEMP	AT	O	#2	1.57736641221374
KH22	Zahrady pod hájem	Neottia ovata		TEMP	AT	O	#2	1.68754491017964
KH23	Zahrady pod hájem	Neottia ovata		TEMP	AT	O	#2	1.83352083333333
KH24	Zahrady pod hájem	Neottia ovata		TEMP	AT	O	#2	1.76711496746204
KH1	Zahrady pod hájem	Neottinea ustulata		TEMP	AT	O	#2	3.17970079787234
KH2	Zahrady pod hájem	Neottinea ustulata		TEMP	AT	O	#2	2.87846573474258
KH3	Zahrady pod hájem	Neottinea ustulata		TEMP	AT	O	#2	2.41916424418605
KH4	Zahrady pod hájem	Neottinea ustulata		TEMP	AT	O	#2	2.15067235859125
KH17	Zahrady pod hájem	Ophrys holubyana		TEMP	AT	O	#2	2.03406570841889
KH18	Zahrady pod hájem	Ophrys holubyana		TEMP	AT	O	#2	2.1221978021978
KH19	Zahrady pod hájem	Ophrys holubyana		TEMP	AT	O	#2	2.11195424213537
KH20	Zahrady pod hájem	Ophrys holubyana		TEMP	AT	O	#2	2.0814375
KH13	Zahrady pod hájem	Orchis mascula ssp. signifera		TEMP	AT	O	#2	1.52341243616702
KH14	Zahrady pod hájem	Orchis mascula ssp. signifera		TEMP	AT	O	#2	1.92063501663139
KH15	Zahrady pod hájem	Orchis mascula ssp. signifera		TEMP	AT	O	#2	1.43733123028391
KH16	Zahrady pod hájem	Orchis mascula ssp. signifera		TEMP	AT	O	#2	1.64559041240747
KH33	Zahrady pod hájem	Plantago media		TEMP	AT	NO	#2	1.18947788697789
KH34	Zahrady pod hájem	Plantago media		TEMP	AT	NO	#2	1.03896627797037
KH36	Zahrady pod hájem	Plantago media		TEMP	AT	NO	#2	1.41396156230626
KH9	Zahrady pod hájem	Platanthera bifolia		TEMP	AT	O	#2	1.46526507119055
KH10	Zahrady pod hájem	Platanthera bifolia		TEMP	AT	O	#2	1.53731752963194
KH11	Zahrady pod hájem	Platanthera bifolia		TEMP	AT	O	#2	1.90650659452147
KH12	Zahrady pod hájem	Platanthera bifolia		TEMP	AT	O	#2	1.23825914935707
KH53	Zahrady pod hájem	Polygala major		TEMP	AT	NO	#2	0.818809080759211
KH54	Zahrady pod hájem	Polygala major		TEMP	AT	NO	#2	0.644492862509392
KH55	Zahrady pod hájem	Polygala major		TEMP	AT	NO	#2	1.16781515711645
KH56	Zahrady pod hájem	Polygala major		TEMP	AT	NO	#2	1.15030077728962
KH37	Zahrady pod hájem	Primula veris		TEMP	AT	NO	#2	1.1229132231405
KH38	Zahrady pod hájem	Primula veris		TEMP	AT	NO	#2	1.21154486586494
KH39	Zahrady pod hájem	Primula veris		TEMP	AT	NO	#2	0.789109730848861
KH40	Zahrady pod hájem	Primula veris		TEMP	AT	NO	#2	0.985403153823267
KH41	Zahrady pod hájem	Salvia pratensis		TEMP	AT	NO	#2	1.60536631183469
KH42	Zahrady pod hájem	Salvia pratensis		TEMP	AT	NO	#2	1.1585510996119
KH43	Zahrady pod hájem	Salvia pratensis		TEMP	AT	NO	#2	1.45605543710021
KH44	Zahrady pod hájem	Salvia pratensis		TEMP	AT	NO	#2	1.66363447559709
(Nr) Samples encoded as AN with the same number in brackets are technical repeats of the same biological sample
